# Supplementary material for: IKAROS is required for the measured response of NOTCH target genes upon external NOTCH signaling
Source: PLoS Genet. 2021 Mar 26;17(3):e1009478. doi: 10.1371/journal.pgen.1009478 (PMC8026084; doi:10.1371/journal.pgen.1009478)
Supplement: S1 File — The genes composing the group α, β and χ of Figs 1B and S3 are listed in the excel file. The average mean expression of the RNA-sequencing results obtained from biological triplicate is indicated for each gene in the 4 conditions used for this study. (XLSX) [file pgen.1009478.s019.xlsx]

## Sheet: Feuil1
List of the 844 genes of the alpha (a) group presented in Figure 1B and Suppl Figure 3.
	baseMean_WT_OP9	baseMean_IK_OP9	baseMean_WT_OP9_DL1	baseMean_IK_OP9_DL1
0610040J01Rik	15.4949	9.20248	5.65107	13.7672
1110035H17Rik	0.730373	3.07257	1.00378	3.91145
1600014C23Rik	0.526098	0.832291	0.274301	3.14312
1700007K09Rik	0	0	0	0.838977
1700008F21Rik	0.317349	0	0.467118	2.03987
1700013G23Rik	1.79997	1.90536	0.618142	5.20997
1700016P03Rik	0	1.17582	0.274301	2.78203
1700024N20Rik	0.317349	0.420451	1.00378	4.22022
1700034H15Rik	62.5471	97.5119	53.242	158.703
1700037C06Rik	0	0	0	1.43901
1700092M07Rik	1.16303	0	0.659935	2.71138
1700110I01Rik	1.48262	0.66984	0	3.2146
1810019D21Rik	1.47814	0.82368	0.536658	3.64717
2010001A14Rik	20.9731	34.2968	20.3277	48.3535
2010015L04Rik	1.48038	1.57044	0.687683	4.5123
2310014L17Rik	12.0886	18.9362	7.90693	26.001
2410017I17Rik	0	0	0	0.93579
2610028E06Rik	0	0.41184	0	2.44546
2610203C22Rik	1.16303	2.26611	0.192817	5.87202
2810410L24Rik	0.413024	1.17582	0.810959	3.24076
3632451O06Rik	0.73261	3.00426	0.343841	3.18844
4632404H12Rik	34.6203	58.9028	25.8797	59.6394
4833403I15Rik	0	0	0.274301	1.87158
4930469G21Rik	2.4369	3.08979	1.77294	6.09344
4930524B15Rik	2.53258	6.45481	3.29757	10.8185
4930594C11Rik	0	0.41184	0.343841	1.77477
5730588L14Rik	0	1.16721	0	1.6073
6330416G13Rik	88.0084	153.281	77.1288	168.137
9130019P16Rik	0.317349	0.420451	0	2.94868
A130066N16Rik	1.27611	2.76348	0.536658	4.15121
A230004M16Rik	4.64989	9.26077	5.15796	12.9099
A430105I19Rik	12.8627	17.0408	17.0979	38.1259
A430110L20Rik	64.5352	99.1879	58.8235	141.801
A530040E14Rik	2.21075	5.27038	1.78699	7.00389
A530076I17Rik	0.636935	1.58766	0	3.52338
A630014C17Rik	1.0522	0.74676	0.687683	3.45272
A630095N17Rik	2.32607	4.42086	2.65344	8.46742
A830010M20Rik	124.416	229.086	121.57	259.381
A930039A15Rik	11.0891	11.1747	9.71957	18.5246
AA415398	9.80401	12.9076	6.6387	13.387
Abca9	28.1295	58.658	20.1493	68.6186
Abhd4	5446.39	9235.57	5010.27	9605.15
Ablim2	0.317349	1.91397	0	2.30415
Abr	202.68	415.949	186.251	534.011
AC092202.1	3.24108	13.7377	4.75442	15.5412
AC109138.1	0	1.16721	0	1.70411
AC110234.1	18.0342	30.1598	14.8937	39.6682
AC117792.1	3.0542	10.5288	4.2873	15.0536
AC118260.1	0.845685	0.840902	0	2.47243
AC119917.1	0	0	0	1.3422
AC122190.1	2.94784	5.6736	2.3096	7.43482
AC122863.1	2.62602	5.27038	0.729475	7.10071
AC126686.1	0	0	0	0.93579
AC127337.1	0	0	0	0.838977
AC134910.1	5.38698	7.41511	3.93152	10.1977
AC140457.1	6.52366	8.7634	6.80763	16.115
AC148988.1	0	0	0	1.36836
AC151836.1	0	3.16671	0.578451	5.47507
AC155158.1	0	0	0.274301	1.94223
AC161812.1	0	0	0	0.768322
AC162464.1	3.67821	2.08644	1.9777	7.84205
AC167362.1	0.843447	0.420451	0.618142	4.51148
AC171211.1	1.25871	3.00426	0.934236	4.22186
Acad10	22.5618	37.24	20.0499	38.0242
Acan	0.319586	1.42521	0	2.20733
Actr3b	7.96107	44.2225	8.40146	52.4579
Adam15	146.05	217.706	69.6574	179.603
Adamdec1	0.206512	0	20.2687	175.184
Adamts10	26.5203	44.2304	22.2822	49.8189
Adamts5	2.51518	4.515	7.94486	17.7534
Adra2a	4.56093	11.7643	2.59585	17.9054
Aebp1	104.462	128.299	128.024	243.176
Aen	1697.08	2677.67	1533.37	3006.21
Agbl2	2.11732	0.82368	1.19659	5.06002
Ago4	16.3689	27.0442	12.0018	30.3426
Agpat9	9.61911	16.6873	5.72061	16.7367
Agrn	1715.77	2782.19	1751.22	3192.67
AI427809	0.319586	0	0	1.10408
Aif1	23.4639	50.1224	54.7992	127.228
AL731663.1	3.48462	5.85328	1.00378	5.06084
AL831764.1	0	0	0	0.768322
AL833775.1	11.0543	11.115	7.12582	20.1494
Alcam	100.851	178.013	59.4181	134.675
Aldh1a2	1.04996	3.25225	0.659935	4.58214
Aldh1l2	11.3537	22.2343	21.1092	63.336
Aldoart1	9.53713	16.254	5.71851	15.8324
Alox12e	0.634697	2.75487	0.741419	5.01552
Alx4	0.843447	3.43473	0.8805	4.58296
Amica1	17.0901	38.0779	22.9488	120.498
Amot	419.876	696.245	361.813	801.527
Ang	4.21276	4.90962	2.47467	8.20396
Angpt4	0	0	0	0.838977
Ano2	160.314	1413.43	127.67	1542.9
Antxr1	18.2573	33.9847	23.9399	48.6969
Ap1s1	736.942	1219.46	676.626	1268.28
Ap3m1-ps	40.3657	67.5903	34.2433	70.3214
Apbb2	14.2148	25.1178	11.8746	31.3045
Aph1c	20.36	31.6367	17.3645	38.4664
Apoa4	0	0	0	0.838977
Apobec1	553.096	972.814	465.349	918.183
Apoc1	32.7746	57.3608	19.1019	55.833
Apod	0.206512	0.33492	0.192817	2.18118
Apoe	1632.92	2799.01	1074.88	2891.91
Apol10b	1.37178	2.35164	2.69137	9.68829
Apol6	3.60665	5.45145	2.95759	13.5221
Arap1	217.933	398.642	177.296	341.661
Arf3	430.532	750.365	359.348	737.4
Arhgap24	9.00181	12.0501	3.05102	10.6502
Arhgap27	62.8618	103.654	49.3687	103.052
Arhgap4	242.5	410.523	189.267	363.05
Arhgef37	18.147	27.7743	10.3121	39.2302
Arhgef5	28.9878	50.0741	22.6956	50.6725
Arl4d	29.9774	35.0494	21.1865	43.7366
Armcx4	14.7539	16.0333	13.8144	26.5778
Atp6v1g2	13.817	17.9625	10.0118	21.4741
Atp9a	7.58431	13.2531	4.71683	17.67
Atrip	163.02	257.515	160.527	305.21
AW822252	0	0	0	0.93579
B230378P21Rik	0.206512	0.832291	0.192817	3.11697
B430219N15Rik	11.8122	18.7084	7.32252	18.8795
B4galt2	11.0234	14.6878	15.025	31.2617
BC027582	0	0.33492	0.192817	3.14312
BC030307	37.9601	64.2419	36.1729	69.1013
BC033916	1.25423	7.2885	1.96786	9.56532
BC061194	0.319586	0	0	2.27881
Bcl2a1a	1.1434	5.02239	5.07262	13.2378
Bcl6	261.788	442.327	217.396	489.542
Bco2	3.02164	3.76824	2.66749	11.3646
Bglap	0	0	0	2.61374
Bmp1	47.2827	72.4348	74.0578	141.503
Bnip1	393.663	552.159	348.27	655.198
Bst1	62.3051	123.19	25.7234	89.6858
C1qb	153.007	352.406	226.679	551.953
C230035I16Rik	0.206512	1.16721	0.343841	2.61456
Calml4	4.1064	6.27373	0.810959	4.5123
Cand2	8.8127	14.3501	5.92713	12.2392
Cap1	1511.2	2413.48	1274.26	2310.05
Capzb	1518.59	2562.23	1418.19	2590.15
Car3	0.845685	1.90536	0	3.64717
Casp12	3.96076	9.94063	9.77751	19.5964
Catsperg1	1.57606	3.84516	1.30793	5.82834
Cbln4	0.319586	1.26135	0.922292	4.72345
Cbr2	7.70857	7.68892	10.3381	19.7733
Cbx7	427.537	567.099	369.846	721.987
Ccdc125	52.3383	100.318	29.9608	81.4627
Ccdc126	22.2686	30.3064	11.1192	25.8748
Ccdc148	4.20828	5.08069	3.98736	11.2519
Ccdc39	0.843447	3.08118	0.922292	5.0355
Ccdc81	2.32159	5.58807	0.467118	8.08017
Ccdc88a	2160.94	3896.2	1897.02	4051.76
Ccdc88c	1741.94	3217.66	1480.71	3882.27
Cct6b	13.6306	25.79	10.789	25.1849
Cd180	75.1735	165.651	40.5795	159.642
Cd209b	0	1.08168	0	4.31704
Cd276	21.8779	21.6983	22.94	53.0932
Cd28	12.2603	20.6057	5.08456	19.6829
Cd72	8.08877	14.3162	16.8661	55.3922
Cd93	128.402	282.496	53.3322	300.814
Cdc34	2386.64	4011.81	2349	4360.08
Cdc42bpb	83.1933	132.629	70.8614	141.1
Cdr2l	12.73	14.2249	19.8532	36.1996
Cdsn	1.04996	1.76013	3.83423	12.0132
Cers5	69.7413	127.75	52.9645	114.054
Cfb	18.3906	33.26	11.7334	48.0202
Chchd10	789.572	1354.48	756.423	1424.61
Clca2	0	0.33492	0.274301	1.77559
Clcn1	3.56514	5.51976	2.42093	8.08799
Cldn4	26.4841	23.2463	11.5982	34.6265
Clec4f	5.79279	42.1945	63.6569	218.258
Clec4n	177.773	264.624	203.072	491.596
Clmp	8.3276	13.8096	12.9778	26.8662
Clu	881.26	1293.55	516.169	1493.86
Cmklr1	29.794	45.7215	41.1917	102.489
Cmtm7	143.82	255.555	89.9553	186.511
Cnbd2	14.0016	17.115	10.3756	20.3377
Cnga4	4.50202	8.23879	3.83423	10.1025
Cnksr1	0	0	0	1.3422
Col20a1	22.3869	41.5719	18.9183	42.2568
Col4a5	25.2686	34.5973	12.3175	27.3146
Coro2a	107.85	226.852	73.1857	211.74
Cox4i2	1.1434	4.43808	0.548602	4.89173
Cpeb3	384.125	619.05	320.47	639.316
Cped1	13.6534	20.8479	7.31478	18.8019
Cpt1c	60.7446	114.694	60.0398	147.226
Cpxm1	0.206512	2.84041	0.274301	2.83435
Creb3l2	73.0396	118.105	53.3196	104.352
CT025557.1	0.319586	0	0.192817	2.182
Ctsh	161.694	310	168.994	378.787
Cttnbp2nl	55.6714	80.1719	47.8599	97.4638
Cuedc1	15.4798	24.2548	12.6575	29.7164
Cul9	7.52143	13.6564	5.92537	14.8974
Cx3cr1	20.9336	29.2969	36.3112	72.8645
Cxcl9	0	2.34303	0	8.48658
Cygb	0	0.33492	0	1.43983
Cyp27a1	8.64098	14.4342	5.65107	23.884
Cyp2ab1	0	0	0	1.50967
Cyp4f13	30.5743	52.2316	22.7374	49.8152
D630039A03Rik	1.16527	2.43718	0.192817	6.06646
D6Ertd527e	0.730373	4.15425	1.44104	8.27462
D730045B01Rik	0	0	0	0.838977
Daam2	0.843447	0.74676	1.08526	3.54953
Dao	1.78033	1.51074	0	2.97648
Dbp	22.3471	27.1211	16.1735	33.846
Dcaf4	59.7522	90.3276	56.1029	105.453
Dennd1b	86.6756	152.196	73.2349	169.291
Diap2	53.3667	95.3527	30.1951	69.1337
Dnaaf1	0.523861	1.51074	0.467118	3.11779
Dnaaf3	3.46275	9.30382	2.17262	11.798
Dnmbp	26.9721	37.0278	13.6876	35.4034
Dock8	566.203	990.348	355.586	753.169
Drc1	1.04996	1.91397	1.69146	5.87202
Dsc3	0	0	0	0.768322
Dstyk	1336.73	2235.86	1204.28	2397.8
Dusp10	221.998	310.144	175.961	347.034
Dusp2	12.5513	26.9859	14.3356	34.0796
Dusp6	82.8911	183.419	108.511	314.422
Dyrk4	2.09768	4.94407	1.07332	6.4014
E130018O15Rik	0	0	0	1.43901
E130307A14Rik	37.5905	62.0337	31.331	61.8718
E430024P14Rik	1.55866	7.01188	1.94996	11.1726
Edil3	7.94514	15.9305	7.32882	18.9971
Efcab8	1.69137	4.09455	1.69146	5.75769
Efr3b	68.4164	67.0308	47.4332	107.006
Elf1	2096.83	3595.13	2052.32	3989.22
Eltd1	8.07561	14.2221	4.44043	13.4045
Eml4	104.831	160.313	75.4925	174.066
Enpp6	0.319586	1.93119	0	2.03987
Epha7	4.29551	11.7605	6.51786	17.3192
Esam	34.0639	52.4881	19.7573	41.2005
Etv3	202.758	325.77	176.102	325.043
Eva1a	3.90833	6.75388	1.82668	7.84123
Evi2a	86.0496	159.358	62.029	151.904
F10	116.264	218.85	45.9977	198.64
F3	38.5722	57.9772	27.4061	59.0175
F730016J06Rik	9.19516	13.6955	7.33656	18.6921
Fabp3	4.72593	9.30523	1.08526	9.22957
Fam105a	80.5891	138.197	76.7499	164.464
Fam110b	1.25871	4.07733	0.192817	4.96403
Fam124b	2.94336	6.60004	3.6653	14.7998
Fam167a	1.57382	4.56609	6.65484	12.7354
Fam168a	509.592	772.63	444.31	839.607
Fam43a	24.2639	31.9696	14.4863	30.4648
Fam71f1	0	0	0.578451	2.61456
Fas	21.0814	29.6194	17.6331	38.4392
Fat3	0.523861	3.26086	0.536658	4.60829
Fat4	2.11508	5.76054	3.68321	11.8703
Fbn1	22.8031	52.5608	96.6695	197.488
Fchsd1	34.0557	61.9914	28.5209	67.7618
Fgd2	33.8092	52.0674	34.8505	75.139
Fgd4	202.262	304.14	160.574	320.504
Fhod1	63.9339	96.1338	56.8897	117.531
Fitm1	0	0.755371	0	1.67795
Flnb	316.208	572.892	265.227	638.747
Fmn1	24.5094	61.9551	25.9099	80.0779
Fn1	1187.1	1759.12	812.497	2077.53
Fnbp1	485.116	760.218	416.84	767.107
Fosb	136.948	180.275	89.1527	228.935
Frmd6	46.987	85.8843	52.7474	107.664
Fth1	112851	210025	106747	231914
Fth-ps2	6.33903	11.8618	5.43016	13.0704
Fut10	50.932	97.2134	47.9736	103.181
Fxyd2	0	1.26135	0.192817	10.0564
Fxyd4	0	0.755371	0	1.84542
Fxyd5	242.589	421.613	122.566	328.363
Fyb	173.599	243.642	135.665	272.554
G530012D18Rik	0	0	0	0.838977
Gad1-ps	1.98684	12.4108	9.98647	25.586
Gadd45g	380.279	664.123	383.059	768.961
Gal3st2	3.26295	5.69083	2.52841	9.32638
Galns	107.967	178.94	77.8496	150.746
Galt	208.194	296.857	175.804	314.187
Gapt	56.5118	74.6802	24.8485	64.0378
Gbgt1	3.57806	7.44094	3.95961	12.3082
Gbp4	16.9425	41.741	28.5774	95.0415
Gcg	0	2.5155	0.385634	6.13876
Gcnt2	37.5373	96.604	48.5584	122.078
Ggta1	320.201	581.897	267.538	562.713
Gjb3	4.94984	6.35206	7.23329	15.261
Gjb5	1.68913	0.840902	1.30793	6.45453
Gla	342.344	565.43	332.417	604.409
Glb1l	166.501	202.111	159.456	280.135
Gltscr1	630.557	1068.83	555.814	1135.44
Gm10056	5.48266	18.2641	7.61649	33.1858
Gm10074	0	0	0.385634	2.71138
Gm10136	2.53258	3.1581	1.40135	5.42275
Gm10463	0.206512	1.91397	0	3.04631
Gm10482	0	0	0	1.70411
Gm10499	59.1456	108.565	58.4691	135.599
Gm10552	0	0	0	1.73027
Gm10643	26.3119	39.0842	20.7906	40.468
Gm10645	0	0	0	0.768322
Gm11127	3.24779	8.85895	2.11889	16.0644
Gm11611	0	0	0	0.838977
Gm11698	0	0	0	1.20089
Gm11775	0.206512	3.30333	0.578451	5.0147
Gm11827	0.730373	1.16721	0.467118	3.9821
Gm11972	0	0	0	0.838977
Gm11973	1.04996	0.420451	0.536658	3.38207
Gm11974	475.706	856.703	419.371	1070.21
Gm11998	0.826048	2.67795	0.274301	4.5568
Gm12107	31.2644	54.6931	30.892	59.9649
Gm12176	5.34323	5.84467	3.97331	13.2456
Gm12186	0	2.50689	0	6.54435
Gm12188	0.317349	2.50689	0.192817	4.79574
Gm12207	9.29979	10.0248	9.76136	29.5281
Gm12333	0	0.33492	0	1.43901
Gm12404	1.80221	5.0893	1.30583	4.98936
Gm12537	0	0	0	0.768322
Gm12573	0.319586	0.66984	0.536658	2.80819
Gm12743	0	1.08168	0	1.6073
Gm12764	1.79325	1.83705	1.69146	10.1915
Gm12839	84.3129	188.685	74.4404	221.195
Gm12840	111.732	168.768	92.4135	182.625
Gm12866	101.534	188.898	76.1301	179.238
Gm12879	0.73261	2.74626	0.536658	3.71782
Gm13071	2.32607	1.17582	1.35956	8.10633
Gm13105	1.27163	3.59578	0.467118	6.64116
Gm13305	3.37155	5.69083	0.852752	5.71237
Gm13391	0.639172	2.00811	0.192817	4.96239
Gm13496	0.317349	0.41184	0	1.8724
Gm13624	0	0	0.192817	1.27154
Gm13631	0.317349	3.02148	0.274301	6.13712
Gm14010	0	0.420451	0	2.68522
Gm14091	0	0.420451	0	1.94223
Gm14131	0.636935	1.26135	0.192817	2.71138
Gm14296	5.03881	10.1628	5.33497	11.9741
Gm14382	0	0	0	0.768322
Gm14659	0	0.66984	0.192817	2.18118
Gm14812	0	0	0	0.93579
Gm14827	2.84993	5.53558	2.0353	8.34363
Gm14862	75.7231	132.503	76.9533	146.198
Gm15201	7.78237	8.96692	5.39855	13.1219
Gm15241	2.94336	3.9307	2.54421	7.12686
Gm15348	0	1.16721	0	1.84542
Gm15379	0.841209	4.78161	0.274301	13.7864
Gm15418	0	0	0	0.838977
Gm15531	0	0	0	0.768322
Gm15658	0.730373	4.00762	0.467118	5.53872
Gm15717	1.68689	2.59242	1.31987	10.0486
Gm15782	0	0	0	1.10408
Gm15789	0	0	0.274301	1.84624
Gm15835	0	0	0	0.768322
Gm15880	0.526098	1.66458	0.729475	5.53708
Gm15937	1.16303	2.60103	0.892443	4.79492
Gm15938	0.413024	0.33492	0.536658	4.22022
Gm16088	0	0	0	0.838977
Gm16093	0	0.420451	0	1.6073
Gm16094	0	1.08168	0	2.01371
Gm16113	0.526098	2.40273	0.343841	3.67332
Gm16223	0.206512	0	0	1.6073
Gm16300	13.7128	25.509	13.2693	34.6666
Gm16421	1.27387	0.82368	0	3.07247
Gm16493	1.37178	3.40749	1.00378	9.76595
Gm16522	0	0	0	1.50967
Gm17132	80.9401	116.392	59.3012	136.718
Gm17149	0.413024	1.91397	0	2.47243
Gm17193	41.273	59.6391	40.6052	100.779
Gm17354	0.206512	0	0	1.3422
Gm17414	2.32607	6.78393	1.07332	10.0265
Gm2016	0	0	0	1.2977
Gm2022	0.317349	0.82368	0	2.93116
Gm20419	31.9205	34.6962	21.1748	47.5967
Gm20448	0	0	0	3.14312
Gm20469	12.3781	17.1236	11.0872	33.8145
Gm20521	0.413024	3.02148	0.618142	7.53245
Gm20540	0.206512	0.41184	0	1.77559
Gm20546	0.634697	0.82368	0.536658	4.44083
Gm20645	28.9073	50.5284	19.6228	53.7965
Gm21781	87.7963	174.445	108.079	254.693
Gm21897	67.6597	81.9828	52.8159	115.81
Gm22462	0	0	0	0.838977
Gm23753	0	0	0	1.50967
Gm24576	0.526098	0	0	1.87158
Gm24944	0	0	0	1.84542
Gm25034	0.636935	0.840902	0.536658	3.04631
Gm25746	0.317349	0	0.192817	1.77477
Gm25791	0	0	0.385634	1.70411
Gm266	0	0.832291	0	1.87158
Gm3222	6.29752	16.3131	4.73264	15.6013
Gm3470	0	0	0	0.838977
Gm4759	46.5156	98.6629	28.9526	137.917
Gm4841	0	1.83705	0.343841	3.55117
Gm4924	6.84101	12.9263	3.61367	14.0045
Gm4980	1.57382	3.99901	2.07709	8.30078
Gm5069	3.77165	9.75674	3.43665	10.4105
Gm5111	0.526098	3.34639	0	4.12341
Gm5403	0.206512	0	0	2.01371
Gm5611	53.4351	84.054	44.3853	87.0902
Gm5614	0	0	0.192817	1.27154
Gm6264	10.024	23.3789	7.21715	27.3459
Gm6313	0.526098	0.33492	0.274301	2.27799
Gm6377	9.89942	13.3028	10.8052	25.3001
Gm6493	12.3411	24.8203	12.4566	33.4571
Gm6583	1.36955	5.74912	1.30793	15.1331
Gm6644	11.1427	22.4737	4.67714	20.9839
Gm7251	4.75228	12.513	3.27369	11.1421
Gm7258	0	0	0	0.838977
Gm7281	0.319586	5.12316	0.192817	6.9664
Gm7599	0	0	0	0.93579
Gm7609	0.73261	17.2478	1.85653	20.7379
Gm8034	1.89564	2.67795	0.618142	3.45354
Gm8050	0	0	0	0.93579
Gm8439	0.206512	1.92258	0.192817	3.78766
Gm9429	12.0282	24.6817	9.92433	28.8979
Gm9770	53.0914	93.8891	40.8426	106.079
Gm9844	0	0	0	1.10408
Gm9958	16.5799	16.2454	11.8167	22.6688
Gmip	181.74	320.499	128.682	359.433
Gna15	71.3599	141.188	40.9469	112.137
Gnas	12715.9	22991.1	13304.6	24724.3
Gng12	227.719	386.155	178.09	342.19
Got1l1	5.71501	17.7467	2.83046	29.3916
Gpc3	92.6074	97.4867	45.3413	99.989
Gpr132	12.0167	15.2082	6.55545	19.5869
Gpr152	0.526098	0	0	1.77477
Gpr173	0.841209	1.33968	0.659935	4.12423
Gpr30	3.80869	13.3944	3.94346	17.9141
Gpr34	13.3686	21.1498	14.0968	47.1262
Gpr64	11.4929	14.9544	10.7514	37.007
Gpx7	3.67598	4.42947	4.3312	11.4194
Grik3	0	0	0	0.768322
Grina	26288.9	49078.3	25638.6	58050.3
Grm6	8.56691	16.993	5.89552	18.07
Gsap	41.5498	86.7906	43.6066	102.356
H19	1057.88	1313.36	591.86	1518.39
H2-Bl	1.16303	6.02715	2.08904	6.97855
H2-M3	29.7617	48.454	18.0602	49.9233
Hba-x	48.657	71.5112	39.6977	100.793
Hbb-b1	2.06683e+06	3.4298e+06	1.94858e+06	3.78856e+06
Hes3	0	0	0.274301	1.70411
Hhex	58.4314	94.8764	35.9996	91.0787
Hhip	1.16303	5.7916	0	8.66969
Hoxa3	5.56491	3.89625	3.36711	8.56588
Hpgds	100.799	148.671	70.1842	186.755
Hpn	11.941	13.2512	4.65115	19.3844
Hr	8.38227	11.4586	9.51903	20.9639
Hs3st3b1	2.81737	6.19681	3.65722	11.3018
Hsd3b2	65.856	68.284	52.3941	97.9167
Hspa1l	0.523861	3.27808	0	3.54953
Id1	141.475	252.431	126.638	280.146
Ido2	0.413024	3.10702	0.467118	5.42111
Idua	35.8154	80.5643	28.629	77.0243
Ier5l	6.32784	9.82645	2.84836	8.83016
Iffo2	31.2013	42.9809	24.5715	59.2077
Ifi205	10.932	33.3924	16.0133	60.2769
Ifi27l2a	50.8575	175.62	38.7886	181.363
Igfbp1	24.4754	39.595	8.47344	32.4849
Igfbp6	9.37135	14.6181	5.34482	13.864
Igtp	19151.9	39092.3	18752.5	44602.1
Il12rb1	5.45854	7.35681	5.72061	21.6745
Il12rb2	4.92797	8.77201	6.65694	17.5042
Il13ra2	0	0.755371	0.548602	3.78929
Il18rap	137.324	261.338	72.8935	204.344
Il24	0.845685	2.32581	0.343841	4.69729
Il27	2.83029	9.70986	2.41707	17.2366
Irf5	92.1975	135.209	72.9368	158.055
Irf8	82.3982	132.1	57.0754	201.41
Itga2	13.5863	15.3037	4.13838	12.9719
Itgal	243.277	568.722	298.093	868.245
Jakmip3	0.636935	2.24889	0.274301	5.11234
Kazald1	5.24532	8.34295	4.50611	15.9309
Kcnh7	0.958759	1.42521	0.578451	4.96239
Kcnj2	35.8894	82.4098	17.637	64.3326
Kctd11	90.5734	160.468	87.5699	189.586
Kctd12	210.25	343.983	158.067	427.144
Kif3c	11.6537	15.0796	9.33427	22.5774
Klhl26	424.144	741.991	432.786	815.272
Klhl3	1.25423	2.09365	0.852752	5.13067
Klhl40	0	0	0	0.768322
Klra17	3.33675	6.92635	8.15173	22.2117
Klra2	19.9355	23.6581	14.3156	42.8782
L3mbtl3	38.9111	44.3933	25.9991	58.0391
Lad1	3.88249	4.02484	2.70928	9.73897
Lama3	7.48242	16.093	2.77672	13.8084
Lamb1	56.8847	67.774	58.5074	114.323
Laptm4b	33.9938	68.2985	28.7881	68.3703
Laptm5	531.063	1060.33	375.279	966.37
Lca5	5.73662	11.0023	5.06067	13.3338
Leprel2	17.1296	17.7145	22.6517	42.6994
Lgi2	0.639172	1.83705	0	2.61374
Lima1	89.6931	126.485	71.7577	140.631
Lims2	3.96921	9.8012	2.18843	9.71363
Lin7b	3.48686	4.74577	0.659935	8.27298
Lix1	0.526098	2.83179	0.578451	4.67977
Lmbrd2	214.736	356.397	193.555	397.768
Loxl2	49.2042	81.7718	35.6172	69.4455
Loxl3	62.3862	66.1368	64.2874	126.033
Lpar6	41.0349	69.8089	24.6715	76.1065
Lpin2	71472.8	90704	58818.4	114956
Lpin3	5.89344	10.686	5.19379	12.3997
Lrrc14b	4.00848	6.7711	1.7055	11.0995
Lrrc33	283.99	591.104	182.286	535.139
Lrrc71	0.206512	0	0.192817	2.51611
Lrrd1	0.206512	2.40273	2.07709	5.087
Ltb	20.1035	40.5512	14.4585	36.4148
Ltbr	71.2829	122.679	63.5747	128.731
Ly6a	142.155	566.746	172.247	900.161
Lyz1	1.76293	4.257	0.934236	5.13149
Mab21l1	0	0	0	0.93579
Madd	817.416	1378.9	728.71	1363.77
Malat1	43505.9	53538.6	34641.3	81123.4
Man1c1	69.1638	99.1822	35.4865	87.3646
Man2b1	478.042	889.306	366.136	862.196
Map10	5.03433	9.14941	2.66749	10.7201
Map3k5	66.8315	112.718	49.6525	112.351
March1	52.2076	98.883	54.2516	165.278
March9	10.0821	6.52312	7.78964	16.1245
Masp1	9.98641	10.4308	9.99421	22.5904
Mavs	2998.17	4863.55	2926.37	5302.71
Mctp1	49.8866	87.1831	19.0127	61.7005
Mdga1	4.16056	10.7973	2.48661	9.81044
Mdga2	0.319586	1.1586	0.274301	3.31141
Meg3	80.0201	115.699	50.6577	150.017
Megf6	1.89117	1.16721	1.44104	4.82272
Meiob	1.79997	2.91873	1.761	8.80318
Mertk	64.6469	123.972	60.9434	172.265
Met	107.497	113.464	69.9753	145.641
Mfsd6	55.5466	110.676	25.6851	94.7438
Mfsd6l	0.206512	1.4166	0.192817	2.44628
Mfsd7c	4.33702	9.04583	1.47089	10.6931
Mgat3	3.78905	8.07634	5.89552	11.9933
Milr1	72.0897	153.909	33.1453	144.109
Mir5125	1.0522	3.16671	1.30583	5.35046
Mirg	7.29107	5.76775	2.17262	7.53327
Mkrn1-ps1	25.7015	40.8113	23.2692	48.9101
Mllt6	33.2522	51.5073	32.2325	69.1742
Mlph	11.0324	12.2937	9.72377	23.7373
Mlxipl	3.71301	5.78497	1.66371	7.22368
Mmd	59.4036	105.469	52.8833	103.561
Mmp9	261.531	490.446	174.104	931.023
Mndal	75.4208	198.503	49.3153	250.055
Mpeg1	1003.74	1789.06	668.493	2010.99
Mpp3	1.16303	2.49828	0.192817	5.08618
Mrpl30	1127.9	2084.82	1142.36	2300.94
Ms4a6b	73.0286	147.878	76.6231	246.901
Ms4a6c	165.579	197.03	104.662	283.891
Ms4a8a	0	0	0	0.838977
Msr1	389.134	792.694	239.982	725.452
Msx2	0	0.420451	0.192817	2.56925
Murc	0.206512	1.09029	1.27808	3.88529
Mxra8	18.4773	25.1258	25.5836	51.2391
Myadm	286.793	467.897	200.584	459.632
Mybl1	82.2256	133.685	77.1268	174.241
Myo3b	0.319586	2.08644	0	20.2838
Myof	268.776	427.73	190.628	437.756
Nab2	41.8587	66.4655	40.6842	85.5492
Naip1	0.526098	2.24889	0.852752	4.05276
Naip3	0.843447	3.44194	0.343841	4.36399
Nav2	23.9773	24.9267	19.7159	38.4236
Ncf4	1180.12	1928.02	986.933	1994.7
Nckipsd	26.3156	43.9241	18.5751	49.3381
Ncoa3	296.214	504.552	213.453	456.221
Ndst1	96.838	163.613	99.7809	204.436
Neil2	3.36931	3.33918	1.07332	10.1184
Nek11	0	0.33492	0.192817	2.06602
Neurl3	66.7981	81.5231	60.7106	118.554
Nfkbid	13.4837	29.3461	8.56511	34.2001
Nfkbiz	55.4175	76.9049	49.1538	90.6333
Nim1	8.12333	10.6004	3.76855	10.3145
Nin	361.088	654.712	223.96	470.785
Nlrp10	0.526098	2.00811	0	3.85913
Nlrp1b	18.6254	28.736	11.8764	33.1491
Notch1	77.4414	141.098	56.4095	133.382
Npdc1	18.5514	32.0752	12.8644	35.1653
Npffr1	2.22815	1.57044	0	3.55035
Nr1d1	93.4499	165.026	85.5803	210.213
Nsg2	6.41954	14.1193	7.00853	18.0119
Nwd1	0.317349	1.26135	0.548602	4.62827
Oas1f	0	2.09505	0.385634	5.5379
Obscn	4.24358	13.6782	3.49425	22.709
Obsl1	15.6125	26.9428	11.9003	23.7276
Ocstamp	1.48486	2.83179	9.68022	58.6591
Olfml3	26.825	49.1787	37.8271	83.2006
Osbp2	3.69337	5.85468	2.35139	8.3183
Oscar	0.317349	1.17582	0.192817	4.02742
Osmr	26.9463	56.6437	38.4561	101.151
Ovol2	0	0	0	0.768322
P2ry13	15.5729	47.7927	41.0308	104.867
P2ry6	35.8634	55.3821	29.9883	69.2837
P4ha2	16.9102	26.1602	23.3797	55.8458
Pak3	22.6207	17.393	12.8545	32.4747
Palm2	0	0	0	0.838977
Panx1	28.6918	55.8418	22.6503	80.3015
Papolb	3.0716	6.35206	1.11511	6.73797
Parp8	44.0065	82.0543	25.9714	63.5284
Pax3	0	0	0	0.838977
Pcdh18	0.413024	0.420451	1.01572	3.47888
Pcp4l1	2.81513	7.3468	2.24216	13.5482
Pdcd1	2.81065	10.5508	2.16068	15.5619
Pde1a	1.48486	4.41085	1.4312	9.21205
Pde3a	0.526098	2.34303	0.852752	4.5568
Pde4a	30.6503	52.461	22.7932	49.8621
Pde4b	56.5869	103.97	56.3895	135.071
Pde6a	1.04996	3.26086	0.578451	5.68539
Pdgfb	16.1649	28.1258	15.8816	40.7094
Pdgfrb	11.5232	19.9157	60.2115	97.7926
Pdxk	101.387	141.892	58.3514	133.297
Pdzk1	7.13649	11.9387	4.50401	10.9145
Pear1	12.258	22.1273	10.1888	23.603
Pex11a	8.53859	16.1102	5.29528	16.4001
Pex26	29.8109	62.4375	23.8985	56.7708
Pfkfb4	111.856	192.689	81.001	184.364
Pgam1-ps2	33.9118	56.6573	28.4654	58.5679
Pgs1	779.515	1404.68	739.687	1446.27
Phf11b	11.1492	29.2309	8.82957	49.2236
Phf21a	172.683	293.099	146.608	274.532
Phip	3615.29	6428.3	3412.49	6517.44
Pik3ap1	110.573	231.005	77.1717	236.116
Pik3r6	36.3353	51.8214	16.9514	55.8897
Pisd	79.8804	140.494	66.3335	155.167
Pkd2	35.172	53.7229	45.6616	91.9529
Pla2g7	146.988	151.133	270.356	581.745
Plaur	124.642	238.83	114.482	249.669
Plcd1	10.1276	4.42086	11.2979	22.8379
Plcg2	226.107	401.114	152.914	359.302
Plec	444.57	890.574	345.328	926.668
Plekha5	26.9053	39.4831	25.3494	56.6745
Plekha6	11.8602	22.585	6.13013	19.7352
Plekhg6	2.64341	0.66984	1.01572	4.82108
Plgrkt	751.835	1270.47	704.315	1600.36
Pln	0.206512	6.94638	0	9.06128
Plscr1	110.444	204.396	82.62	180.761
Plscr4	1.48038	2.59242	1.55238	5.25446
Plxnb1	18.863	16.9	13.9875	46.6434
Polg2	94.0317	131.915	77.1883	151.94
Polk	619.307	886.623	546.715	1054.55
Pou3f1	1.48038	1.75152	1.07332	4.07973
Pou4f3	0	0	0.343841	1.6073
Ppap2b	51.7698	86.5857	58.3015	114.686
Ppargc1b	6.14741	15.6114	4.22197	15.0935
Ppp1r18	147.633	287.076	107.842	246.707
Ppp1r3d	10.0321	20.3528	8.26306	22.2799
Ppp1r3f	30.0927	37.3421	25.9847	50.8704
Prkag2	35.0788	63.0085	25.3368	57.217
Prkar1b	7.14544	13.4581	6.95093	18.8289
Prkx	88.3332	106.724	52.9069	108.109
Prm1	0	0.33492	0.385634	2.8535
Prok2	3.65634	10.5832	2.46483	11.4663
Prox1	21.5993	25.0547	12.3913	29.8561
Prss48	0	0	0	1.36836
Prss57	34.5311	32.2729	15.9811	33.0793
Prtn3	609.775	951.903	278.293	602.221
Psmb11	0.413024	3.3564	0.618142	5.13149
Ptafr	82.6174	194.104	71.5845	221.804
Ptms	119.536	190.56	111.663	230.951
Ptp4a1	2022.96	3335.25	2060.05	3631.61
Ptpn18	43.1671	90.0451	22.4413	68.9642
Ptpn6	385.817	767.16	303.745	678.718
Ptprn	11.815	23.5726	22.5923	42.2399
Ptpro	42.4516	66.4561	18.5273	46.4959
Ptx3	1.57158	3.84657	3.94556	11.8258
Pvrl4	10.7297	19.0964	10.475	25.2731
Pxt1	0.317349	0.82368	0.618142	4.31704
Pydc3	1.88893	11.8991	2.36544	20.9332
Pyhin1	49.7578	102.067	18.9948	161.172
Rab3a	7.02789	12.9937	5.03293	16.9365
Rai14	57.2574	91.3034	50.9208	106.033
Rarres1	2.00648	4.01623	3.21609	7.69992
Rasgrp2	69.4722	107.512	45.978	102.831
Rasgrp4	72.1347	120.822	46.3054	115.312
Rbm43	436.084	984.545	494.985	1159.39
Rbm47	29.9272	44.9079	15.9772	46.2362
Rbp7	0	0	0	1.50967
Rcbtb2	89.6364	170.865	81.8875	205.527
Renbp	268.737	401.906	220.513	400.683
Rfk	4006.25	6869.87	3943.87	7407.2
Rgl2	152.259	258.029	135.551	279.128
Rgs14	50.1887	97.6244	21.4635	84.6903
Rgs16	11.0515	8.95168	5.80209	13.1227
Rgs2	162.847	372.793	140.487	474.619
Rhbdf2	981.045	1571.86	957.801	1799.97
Rhobtb1	18.0732	22.7972	10.8231	24.0286
Rian	167.277	187.412	132.237	252.177
Rilp	4.93021	11.1409	4.18017	13.0965
Rilpl1	6.62555	6.67836	4.78637	14.3149
Rin3	115.917	213.905	70.5839	187.751
Rln1	0.317349	0.66984	0	2.34946
Rln3	1.34991	3.59578	0.192817	7.21586
Rnasek	206.992	319.128	186.102	363.144
Rnf10	36463.7	61233.4	34706.5	65184.1
Rnf217	10.9059	19.9143	11.443	24.5318
Rnf24	40.3314	63.4102	38.4196	69.8241
Rnpep	255.419	436.531	192.275	416.435
Rny3	0	1.16721	0	2.01371
Ror1	0	0	0	0.768322
RP23-247H23.2	0	0	0	1.43901
RP24-448C16.1	0	0	0	1.67795
RP24-64D24.4	38.3565	71.1824	34.3483	84.4308
Rtp3	1.34991	3.76824	1.19659	6.06728
Runx2	27.2333	48.4425	21.1769	46.7125
Rusc1	80.2571	121.377	63.8417	129.411
S100a11	356.287	579.491	315.494	608.524
Saa3	40.7322	47.9516	8.37019	25.8756
Sall2	11.0712	16.5579	8.96058	22.4515
Sash3	162.693	302.732	115.25	274.492
Schip1	9.37135	13.7772	8.06006	17.4127
Sco2	15.1602	28.606	16.17	30.7793
Sepp1	1110.32	1816.56	869.831	1672.66
Serpinb10	30.6354	57.9397	15.8978	48.8421
Serpinb1c	1.55642	9.46909	0.578451	10.0685
Serpinb8	18.7514	29.3547	8.42989	30.026
Serpine1	2377.9	4848.18	1822.1	5055.75
Serping1	23.1038	33.626	14.9077	41.4384
Setdb2	248.227	576.181	273.999	703.331
Sfi1	71.3448	104.459	56.202	123.701
Sgce	14.4991	24.9267	15.7903	31.2547
Sh3pxd2b	122.716	221.67	99.2519	195.689
Sim1	0	0.840902	0	2.01371
Sirt5	8.63203	15.7681	4.38493	17.4842
Slamf8	2.30195	4.68747	3.13461	13.3147
Slc12a5	4.08229	7.09882	2.94179	12.7669
Slc12a7	51.1413	98.2666	46.8782	117.854
Slc12a9	47.182	71.9153	42.8031	99.8537
Slc19a2	1154.23	1927.25	1085.96	2162.43
Slc22a3	16.1512	27.6199	12.616	32.0136
Slc25a2	6.22595	12.3678	6.28115	17.4858
Slc25a31	0.206512	0	0	1.27154
Slc26a9	0.952046	1.25274	0	4.14957
Slc35d2	33.8007	37.1314	18.8255	38.9522
Slc35f5	84.4853	136.485	56.294	128.249
Slc36a4	52.8645	98.7374	39.9466	99.8827
Slc4a11	7.40835	13.535	5.05083	19.3504
Slc50a1	35.2088	50.3071	20.3442	48.8549
Slc6a2	0.956521	0	0	2.34946
Slc6a4	17.567	28.3472	3.87602	36.4058
Slc6a8	39.1696	70.4102	27.4918	57.0073
Slc7a11	1216.85	1638.36	952.261	1775.75
Slc7a7	77.0384	117.559	65.5148	123.838
Slc9a3r2	19.1035	46.8318	13.2285	49.9818
Slitrk2	0	0	0	0.93579
Smg7	1378.39	2064.9	1386.94	2512.22
Smoc1	11.5692	10.8584	13.7965	32.0292
Smyd3	240.326	467.21	207.301	428.228
Sncaip	0.956521	2.65212	0.192817	5.22749
Snn	20.9577	37.1933	22.5723	75.6626
Snord17	2.7632	5.58667	0.578451	7.68158
Sntb2	24.6702	26.4116	21.4354	48.8095
Snx10	87.9626	166.869	54.127	138.405
Speg	25.6767	44.6815	19.2747	45.7363
Spire2	14.8495	19.7476	12.8823	26.6223
Sppl2a	794.57	1458.17	813.577	1586.71
Spred3	20.5409	32.9261	14.1084	28.7569
Sptbn5	2.4195	2.16336	0.822903	5.82916
Spty2d1	1522.57	2585.95	1444.13	3091.05
Srpx2	2.92149	8.01804	2.77882	10.2883
Srrm2	11153.2	14028.9	10306	19112.3
St6galnac2	0.523861	3.24363	0.729475	3.95676
St6galnac5	1.04772	0.420451	0.467118	2.78203
Stab1	168.83	281.334	52.6969	235.019
Stc1	2.62825	6.85804	2.61585	9.01596
Steap1	10.2081	20.9449	13.3929	29.3038
Stx1a	9.6887	15.8861	7.05032	16.4157
Sulf1	4.41927	5.19486	6.3089	15.8818
Supt3	53.3526	78.6487	42.8762	84.1364
Syna	0	0	0	1.67795
Syt11	18.0079	28.6218	12.7748	30.7274
Tbxas1	272.05	544.248	221.572	577.072
Tcl1b2	2.10439	2.01672	2.07709	7.72526
Tdh	0	0	0	0.838977
Tet2	114.002	188.441	84.1504	192.894
Tex13	0	0.33492	0.343841	2.37562
Tgfb3	2.73685	2.33442	5.1541	11.4455
Tgfbi	376.986	739.588	439.717	1000.58
Thbd	20.1731	30.2151	10.1891	38.3929
Thsd1	4.63026	10.2641	3.66916	15.3982
Tifab	151.094	181.099	114.101	330.392
Timp1	77.0143	137.01	109.229	232.768
Tjp2	83.944	109.249	66.8319	122.066
Tlr12	0.826048	2.93595	4.40284	36.1153
Tlr13	210.186	394.743	110.261	420.844
Tlr2	111.887	151.84	50.8235	153.978
Tlr7	103.321	244.855	75.8399	247.621
Tmc5	0.73261	0.41184	0	2.03987
Tmem108	1.78033	3.93931	1.01572	8.75086
Tmem140	3519.32	7012.74	3000.97	7299.21
Tmem163	0.319586	1.9995	0.467118	4.24802
Tmem198	6.33231	3.75102	3.75275	8.804
Tmem219	72.2444	124.19	62.7094	136.492
Tmem40	939.184	1660.95	893.071	1811.74
Tmem51as1	1.78481	1.16721	0.343841	5.08618
Tmsb10	516.243	888.039	385.416	858.257
Tmsb4x	2800.67	4772.11	2123.95	4326.49
Tnc	24.4361	48.5423	29.2689	59.9733
Tnf	15.1599	36.465	8.96865	31.527
Tnfaip3	242.165	414.467	215.103	503.305
Tnfaip8l3	0.317349	0.755371	0	2.01371
Tnfrsf17	0	0	0.343841	1.94223
Tnfrsf1b	148.737	334.541	123.114	382.018
Tnks	882.793	1552.95	796.514	1654.14
Tob2	24.8337	41.0806	25.1798	52.1681
Tpd52	324.748	466.464	299.129	595.771
Tph2	2.23487	4.99515	1.4291	7.88655
Trbc2	0.319586	2.40273	0.618142	4.45917
Treml2	858.348	1537.09	808.654	1515.38
Trf	334.113	431.445	193.759	504.859
Trib1	34.0005	56.0401	32.8271	72.5326
Trim30b	18.9947	53.4777	17.3033	84.6375
Trim36	7.16284	7.83556	4.79622	11.9663
Trim54	0.413024	1.00476	0.274301	3.28607
Trim7	2.94113	4.43808	3.98526	10.5804
Trip10	33.4006	58.6162	28.0998	68.4251
Trpv4	5.26496	2.98704	2.25411	8.39841
Tsen34	38.8134	52.5065	26.6549	51.2358
Tspan9	31.6725	41.6198	32.91	65.9347
Ttc21b	23.3767	44.2963	24.5641	52.1655
Tyro3	7.24732	7.08159	5.60928	13.9616
Tyrobp	397.208	760.004	265.668	685.488
Ube2e1	196.686	367.053	187.749	360.819
Ubtfl1	0	0	0	1.3422
Ugt1a7c	34.3524	64.0942	18.4462	68.9854
Uox	0	0.33492	0	1.67795
Usp13	1.48038	0.33492	1.89622	5.5449
Vamp2	782.974	1300.74	771.87	1689.05
Vgll4	220.91	373.288	201.771	363.096
Vsig1	0.317349	0.33492	0.385634	3.45272
Wdr1	1306.33	2318.03	1281.3	2292.62
Wdr38	9.87832	17.373	9.23665	24.4104
WI1-2736D10.2	4.62802	10.7815	5.72237	17.2461
Wnk1	22304.4	40671.1	21254.4	43644.1
Ypel4	17954.2	28081.3	17029.5	35957.4
Zbtb38	54.4423	98.6927	57.4109	114.618
Zc3h12d	19.8299	43.2159	19.5252	58.7718
Zc3hav1	13983	24059.7	12985.5	26211
Zfc3h1	2882.4	4864.93	2822.77	6011.47
Zfp119a	23.1212	30.6322	14.7205	38.5536
Zfp120	156.231	269.075	145.292	277.189
Zfp319	11.1606	15.6286	7.1894	18.0136
Zfp37	3.16951	8.386	2.99342	14.8888
Zfp457	6.48887	10.5049	5.86953	16.9365
Zfp467	12.308	20.0409	9.47336	27.3216
Zfp488	54.4384	102.667	49.5497	153.145
Zfp503	7.7779	11.6238	12.608	28.5274
Zfp57	9.54531	15.2196	12.7312	26.916
Zfp579	7.22993	7.41511	2.94179	14.2267
Zfp608	56.451	120.032	39.5599	107.425
Zfp61	30.2766	49.8846	18.6264	46.8593
Zfp658	7.71478	8.49819	3.55993	14.1021
Zfp697	4.22395	4.7716	3.93362	11.4361
Zfp772	19.5357	17.6181	10.8589	29.0465
Zfp873	12.8189	17.5779	5.7027	20.9901
Zfp960	6.7083	9.68983	3.20415	8.44372
Zmym3	91.5586	155.28	78.8596	158.976
Zmynd15	2.30643	6.57421	3.75485	12.8829
Znfx1	1344.12	2438.51	1447.98	2969.23

## Sheet: Feuil2
List of the 499 genes of the beta (b) group presented in Figure 1B and Suppl Figure 3.
	baseMean_WT_OP9	baseMean_IK_OP9	baseMean_WT_OP9_DL1	baseMean_IK_OP9_DL1
1110046J04Rik	0.319586	5.86329	4.0151	6.80863
1700010I14Rik	7.7431	19.8985	6.12029	13.2648
1700023E05Rik	1.36955	5.69083	2.00965	3.4797
1700029J07Rik	2.82805	7.41651	5.60717	3.31141
1810011O10Rik	15.5777	40.7941	13.3655	27.5258
2010012P19Rik	0	3.51165	0.8805	2.56925
2010109I03Rik	0.619536	3.69132	0	2.27799
2610528J11Rik	0.317349	3.4161	0.810959	3.00181
2700046A07Rik	0	0.832291	0	0
4632433K11Rik	1.57382	5.59668	3.66916	5.25446
4921536K21Rik	0	2.42856	0.274301	1.84542
4930430E12Rik	10.6798	26.0156	6.0367	16.2318
4930438A08Rik	59.6746	152.54	47.2582	115.902
4931406C07Rik	44.7123	90.1344	35.1462	64.8731
5430402O13Rik	0.730373	3.42471	0.771268	0
5730460C07Rik	7.54106	19.1483	10.1431	12.6656
6030498E09Rik	0	1.57905	0	0.671509
9130017N09Rik	3.05644	15.8067	1.23839	18.3885
9530080O11Rik	0	1.16721	0	0
A930018M24Rik	0.526098	4.52221	0.343841	2.44546
A930033H14Rik	0.73261	3.50163	0.192817	1.67795
A930041C12Rik	0	1.16721	0	0.432567
Aatk	25.825	76.3468	23.9722	65.6058
Abcc12	9.84329	19.5674	9.70166	18.958
AC102484.1	17.0836	46.4324	17.48	28.4432
AC115727.1	0.523861	5.50975	0.536658	3.18762
AC116484.1	2.19559	7.87141	1.34972	2.85269
AC120136.1	0	3.76824	1.22434	1.10408
AC127583.1	1.57382	8.40985	4.04285	5.85368
AC163280.1	0	2.83179	0.961984	2.9495
AC163623.1	12.1127	23.3212	12.2877	17.9699
AC164300.1	0.956521	2.74626	0	0.768322
Acaa1b	1.57606	5.22592	0.810959	2.11052
Acot12	1.14563	5.45005	0.741419	3.38207
Acsbg1	3.16504	11.5297	5.68092	10.0755
Actl9	0	1.25274	0	0
Adssl1	53.9012	128.419	32.6027	78.1354
AI597468	245.672	490.36	278.833	481.047
Aig1	30.5939	79.7279	38.4937	60.7734
Akap5	2.94113	7.90387	5.07052	8.23012
AL845162.1	4.215	9.10693	1.7034	5.29896
Amhr2	1.04996	4.15425	1.51059	2.54309
Amotl2	35.8718	84.1528	51.8964	89.7288
Ankrd1	18.9094	50.2371	24.5282	39.3087
Ankrd22	22.277	55.192	16.5359	37.1749
Ankrd33b	12.2406	34.413	8.15769	21.1085
Ap3s1	607.26	1233.21	611.502	1079.94
Apba1	3.65634	10.676	1.77504	5.59022
Armc3	0.413024	4.35255	0.467118	2.11052
Arsa	75.3199	162.39	77.7431	125.453
Asah1	332.716	642.562	296.805	534.351
Asb4	3.16951	11.6124	4.75828	6.33075
Aspg	0.317349	1.83705	0	0.335755
Avpr1b	0	3.02148	0	1.00726
Awat1	2.09768	7.79449	1.16674	3.18844
B3gnt5	2.00424	10.2303	7.56729	10.1217
B430305J03Rik	1.89341	6.58282	2.5839	4.94487
Bbox1	0.526098	2.17197	0	0.838977
Bbs9	53.28	111.045	73.5331	101.669
BC016579	0.206512	2.82318	0	0.432567
BC018242	1.36731	7.69894	3.57187	5.92515
BC100530	2306.25	5401.84	1497.68	4034.13
Bex1	53.2835	132.872	46.639	89.0634
Bhlha15	1.79773	5.85468	1.01572	3.28525
Birc3	85.1008	160.047	68.2058	126.57
Bivm	90.0641	163.697	88.0306	149.72
Bmp2	4.32583	12.2909	6.58706	6.622
Bnip3	2323.13	4692.84	2207.01	4112.43
Btnl2	1.16527	7.02049	1.47089	4.48532
Btnl9	3.77165	9.68983	3.95751	7.26735
C5ar2	66.9642	234.652	85.7084	197.269
C78197	0	4.01623	0	1.00726
Cabp1	0	1.93119	0.536658	0
Cacna1d	7.1432	25.8573	3.1764	10.6224
Cadps	0.319586	4.27563	0	0.93579
Casc4	74.1117	138.259	72.4496	120.485
Cask	38.7023	92.2042	43.1311	76.7835
Casq1	0	3.10702	0	0.503222
Cav1	34.4245	75.7311	99.2316	125.688
Cav2	39.5001	75.5434	43.4191	48.7737
Ccdc120	4.1976	9.97309	3.77663	7.26817
Ccdc129	0	2.85042	0	0
Ccdc160	0.317349	3.59578	0	0.432567
Ccdc85b	31.7533	62.4165	41.8938	67.4741
Ccl2	136.095	450.843	193.268	297.108
Ccl22	17.9445	42.5434	23.6635	38.121
Ccl7	51.77	190.653	93.8797	171.806
Ccnjl	0	4.17147	1.50074	3.11779
Ccno	4.17796	11.2961	2.8603	6.59748
Ccser1	0.523861	9.80401	1.20854	5.36962
Cd200r4	4.42375	17.1747	2.41707	4.91871
Cd320	16.2665	36.9734	16.9016	22.8379
Cd7	2.81513	32.9745	5.34902	25.2933
Cdk6	44.9424	134.799	37.1945	92.0597
Ceacam19	0.413024	3.26947	0	0.671509
Ch25h	0.526098	19.0481	0	5.70619
Chrd	0	3.4161	1.74519	0.335755
Chst14	21.9249	41.3159	22.7233	40.1285
Clcn2	489.063	945.684	616.523	955.004
Cldn10	0.319586	6.37648	0	2.01371
Cldn11	0.317349	7.27128	0.548602	3.16928
Clec2l	3.06315	8.59093	4.10853	4.51148
Clstn1	38.1524	80.9778	50.0048	75.5684
Cma1	12.9511	46.5621	5.10845	16.2351
Cnn1	1.15856	4.0587	0.536658	0.768322
Col12a1	9.98244	30.588	29.5352	51.8462
Col18a1	76.9652	154.718	196.442	198.847
Col25a1	0	2.06781	0	0.503222
Col3a1	35.3656	91.3415	151.385	208.611
Ctbs	73.0446	133.251	68.529	105.412
Cul7	85.1689	163.365	70.9818	125.042
Cym	0	1.64736	0	0
Cyp27b1	0	1.9995	0.274301	0
Cyp2d22	1.48038	4.5747	1.20854	2.20733
Cyp2s1	1.68913	6.91774	0.922292	2.97566
D130040H23Rik	1.25423	4.85713	0.934236	2.54309
D630037F22Rik	12.7578	35.6643	14.0434	34.6543
D7Ertd443e	11.5565	45.1683	16.2287	42.3795
Dbc1	0	2.60103	0	0.335755
Dennd2a	9.83854	26.4446	5.02308	15.392
Dfnb59	0	1.16721	0	0
Dgkg	13.0319	36.9401	8.04636	19.4963
Dhrs3	75.324	172.999	83.9081	106.162
Dip2a	33.4284	70.3457	38.3507	58.4754
Dmkn	1.35215	9.45767	1.38941	1.43901
Dnhd1	23.8196	53.9573	27.3858	49.1539
Dnm3os	12.4166	32.9011	20.183	34.493
Dsg3	0	0.832291	0	0
Duoxa2	0	4.05009	0	2.73671
E330017A01Rik	0.206512	3.08118	1.07332	0.93579
Ears2	24.2917	54.8517	26.0968	49.1356
Ecscr	4.31291	12.4289	7.66038	15.7523
Egfl8	1.25647	6.65113	2.66749	2.97566
Emr1	278.811	566.522	196.879	408.361
Enkur	0.319586	4.41946	0	2.27799
Enpp1	20.7422	57.765	21.6163	50.6218
Ergic1	115.561	228.468	117.768	207.046
Evc	19.0968	39.6636	19.1775	33.054
Exoc3l2	1.99977	7.0291	1.7034	2.51775
Extl2	28.5812	53.8279	27.1343	39.3062
F5	94.2862	207.113	61.8323	149.432
Fam131a	144.331	302.337	164.631	281.502
Fam162a	403.398	796.112	480.888	721.625
Fam163a	0	2.33442	0	0.335755
Fam189a2	1.1608	6.7711	0.536658	2.6844
Fam211a	19.7728	45.6398	16.8577	29.9011
Fam57b	5.31094	15.2076	4.21776	11.9741
Fam60a	115.087	221.968	137.775	212.655
Fam65a	241.81	502.465	258.73	432.813
Fam71f2	0.639172	4.15425	0.343841	0.838977
Fam78b	0.523861	4.10176	1.00378	1.17473
Fam81a	0.526098	2.92734	0.385634	1.00644
Fbn2	2.21523	5.26176	0.687683	1.00726
Fbp1	3.35415	9.11694	2.32365	5.06002
Fbxl5	261.125	529.322	227.569	421.141
Fbxo18	291.704	517.78	272.007	457.649
Ffar2	12.5406	44.4005	16.2019	37.4052
Fgf11	1.35215	6.94357	4.75442	6.45617
Fign	0.636935	3.08118	1.27808	1.43901
Folr1	0.319586	5.50114	0.274301	1.51049
Fundc2	1310.2	2425.07	1351.25	2348.7
Fut8	266.849	486.789	246.623	366.869
Fzd7	25.8663	61.882	27.2551	50.0312
Gabbr1	23.5638	63.3479	25.2914	59.8314
Gareml	0.206512	3.01287	0	0.432567
Gata6	5.16928	11.1848	6.98078	10.6772
Gfi1	44.5618	97.4844	30.4909	56.3729
Gga2	435.249	859.467	454.013	801.556
Gk5	18.8575	63.6621	15.9515	46.7586
Gm10055	0	1.16721	0	0
Gm10197	0	2.66934	0	0.335755
Gm10357	0.73261	3.49302	1.27808	0.503222
Gm10369	0	0.832291	0	0
Gm10477	0	0.832291	0	0
Gm10863	0.526098	3.0984	0	1.94223
Gm11110	0.730373	4.26562	0.536658	1.43901
Gm11202	0	2.73765	0.192817	0.432567
Gm11449	0.843447	3.9307	1.20854	1.94223
Gm11496	0.523861	3.08979	0.536658	1.34302
Gm11648	3.53034	19.6921	3.9993	15.4427
Gm11696	6.1084	12.7199	7.75381	6.09344
Gm12002	0	2.32581	1.00378	0.93579
Gm12758	3.47567	18.5221	1.94996	9.85576
Gm12906	0.936885	4.34254	0.385634	0.768322
Gm12996	0	1.6818	0	0
Gm13236	0	1.16721	0	0
Gm13292	0.526098	3.56994	1.22434	0.503222
Gm13431	2.08476	10.4638	2.28395	9.20877
Gm13453	13.2931	31.42	24.045	18.9842
Gm13571	0.413024	3.27087	0	0.335755
Gm13597	2.32383	7.85419	4.37089	4.96321
Gm13898	0	1.26135	0	0
Gm14022	0	1.16721	0	0
Gm14024	0	2.07642	0	0.838977
Gm14199	0.317349	2.07642	0	0.335755
Gm14205	0	1.17582	0	0
Gm14400	0	1.16721	0	0
Gm14420	16.9035	32.6661	17.0821	24.8341
Gm14461	1.16303	4.82269	0.548602	2.61374
Gm14488	0	1.23552	0	0
Gm14703	1.35215	9.87091	1.4312	5.96965
Gm15198	0	0.832291	0	0
Gm15261	0.317349	1.58766	0	0
Gm15283	3.15435	21.1528	6.78164	14.6569
Gm15344	6.77392	16.1885	7.09387	11.1273
Gm15396	1.59346	4.7716	0.385634	0.865135
Gm15419	0	1.17582	0	0
Gm15472	0	1.66458	0	0.93579
Gm15492	0	1.4166	0	0
Gm15815	1.25647	4.67746	0.822903	1.36836
Gm15886	1.1608	5.52697	1.74519	3.62019
Gm15919	0	2.34444	0	0.93579
Gm15965	7.90166	18.8126	7.59682	16.858
Gm15998	0	2.59242	0	0
Gm16048	0.206512	3.01287	0	0.93579
Gm16150	0	1.42521	0	0.503222
Gm16174	0	3.25365	0.852752	1.3422
Gm16201	1.99977	8.80587	1.04557	5.3243
Gm16268	0	1.17582	0	0
Gm16310	0	1.59627	0	0
Gm16410	0.317349	3.08118	0.618142	1.87158
Gm16429	0	0.832291	0	0
Gm17334	0	2.09505	0	0.838977
Gm17641	0	2.00811	0	1.17473
Gm22656	0	1.26135	0	0
Gm2373	1.25871	7.03051	1.67565	5.56324
Gm24110	0	2.08644	0	0.503222
Gm24562	0.730373	4.07733	0.385634	3.21378
Gm24958	0	0.832291	0	0
Gm25928	0	1.67319	0	0
Gm4707	0.526098	3.68131	0.274301	3.11697
Gm5786	20.9358	43.9192	22.6419	35.8737
Gm6142	0	1.58766	0.274301	0
Gm7457	0.73261	3.99901	0	2.3748
Gm7461	1.1608	5.33007	3.13461	5.82834
Gm7628	0	0.832291	0	0
Gm8093	0.413024	2.41995	0.536658	0
Gm8378	0.319586	3.26086	0	1.77477
Gm8444	0	1.08168	0	0
Gm8773	3.48462	13.8569	9.26263	9.35499
Gm9824	2.09768	6.50449	2.46273	2.13668
Gm9835	2.28903	10.944	2.21231	3.52419
Gm9991	0	1.09029	0	0
Gna14	7.04081	17.2449	4.44253	8.13331
Gnat3	0.730373	3.84657	0	1.51049
Gp6	1.57606	16.7944	1.60998	6.18862
Gphn	98.7553	234.804	113.882	185.214
Gpr110	0	1.66458	0.274301	0
Gpr84	16.4318	68.1914	13.284	34.2495
Grhl3	0	1.83705	0.274301	0.432567
Gsdmc	0	4.11037	0	0.335755
Gstp2	6.08653	21.9248	8.35404	19.1683
Gstt3	8.68446	23.329	7.89113	15.1817
Gys1	119.338	249.483	95.6474	162.288
H2-Oa	7.21253	18.6868	5.85373	13.0957
H60c	0.413024	2.8332	0	1.10408
Hal	8.69912	38.0704	2.41707	26.1574
Hao2	0.319586	2.82318	0.192817	1.87158
Hey1	1.1434	5.86189	3.52024	5.06084
Hip1	91.2447	187.531	69.2138	147.911
Hoxb4	1.16527	8.28988	1.34762	4.22104
Hs1bp3	44.6234	93.1579	36.8162	72.9487
Hsd11b1	52.7359	155.38	40.5518	91.3131
Hspa12b	5.26719	14.5808	4.86576	10.5413
Hspb7	0.843447	3.0984	0.343841	0.768322
Hspb9	0	1.59627	0	0
Htra1	0.843447	5.95744	1.67565	1.43901
Ifitm6	220.751	562.404	142.128	427.641
Il11	0	4.15285	1.08526	3.14312
Il12a	1.46075	6.94497	0.934236	4.86639
Il1a	2.11732	6.78112	6.15788	3.78848
Il1r1	38.4486	80.7446	55.9909	87.9116
Il20	0	1.16721	0	0
Il20rb	7.38451	14.0496	5.66477	7.43482
Inhba	8.84946	37.3834	10.3521	24.5493
Inhbb	0.317349	4.43808	5.51375	2.54391
Iqck	0.843447	3.48441	0.385634	1.84542
Iqsec1	405.478	792.808	453.407	784.733
Isoc2b	9.04953	23.8674	9.36202	14.3934
Itga8	4.61907	10.696	2.40513	4.98936
Itga9	9.77593	24.5525	40.406	66.8644
Itgb6	1.25423	5.01238	0.548602	2.71056
Itih5	20.9795	57.6684	8.98833	29.3259
Jag1	15.0779	29.5539	29.4453	50.0784
Jazf1	2.51294	8.84032	1.40135	5.53626
Jdp2	26.1182	67.5326	23.7791	48.5873
Kazn	2.40211	9.0286	1.58223	4.22104
Kcnk13	4.19536	12.9521	5.53973	9.61518
Kcnn3	2.20852	8.55847	0.741419	5.36962
Kctd1	4.57582	19.1569	6.77602	11.4439
Kctd4	0	1.51074	0	0.503222
Khdc3	0.206512	2.66934	0.274301	1.70411
Klf15	0.413024	4.773	1.20854	2.4471
Klhdc1	10.0866	33.1899	17.4439	21.2037
Klhl38	0.206512	3.01287	0.385634	0.503222
Klk8	8.60171	20.9515	6.37844	12.4957
Kpna7	0	2.35164	0	1.00644
Layn	8.86462	33.4162	10.7753	21.2751
Lbx2	0.526098	3.75102	1.47089	0.671509
Lca5l	0	1.93119	0	0.335755
Lgals7	0	2.41995	0.192817	1.00644
Lhx2	0.523861	6.29236	0.892443	2.27881
Lhx9	0.319586	2.40273	0	0
Lipf	0	3.33918	0	1.50967
Lipn	0.206512	9.18385	0	1.94223
Lix1l	15.5884	34.6345	21.4987	29.8941
Lmod3	0	0.832291	0	0
Lpcat2	40.752	103.271	37.2819	91.6546
Lpxn	73.2103	163.178	59.4711	116.965
Lrpap1	662.358	1249.33	672.554	1096.82
Lrrk2	157.43	454.884	129.42	372.656
Ltb4r1	96.0777	226.136	55.9568	141.021
Ly6g6d	0	2.00811	0	0
Lyve1	4.73662	21.5675	9.21486	11.8233
Magee2	18.6035	57.9884	18.4241	33.8371
Mall	0.317349	3.68131	0	0.335755
Mb21d1	70.5686	154.103	56.5995	128.586
Mbtps2	64.9744	145.87	61.6743	112.138
Mcf2l	12.0341	25.2602	8.8791	17.8661
Mdfic	62.4292	114.051	45.0853	82.0726
Mdk	20.1359	39.5394	20.1093	29.139
Mfap2	0	2.5141	0	0.335755
Mill2	0.523861	6.28515	0.467118	4.4608
Mmgt2	28.4003	59.943	28.0246	48.4862
Mmp10	0.206512	3.32055	0	0.503222
Mmp2	26.3337	101.983	47.9389	79.1109
Mpnd	59.2433	115.218	59.5329	106.264
Mrap	133.405	267.72	157.811	240.048
Mreg	8.56467	31.4712	7.48195	19.5877
Mrpl24	628.329	1142.5	606.032	1068.21
Ms4a2	16.7071	46.4333	9.42174	25.5946
Msln	4.94313	11.1934	5.13619	9.16591
Msrb2	24.12	69.1541	36.6589	62.2941
Mtus2	0.956521	5.76915	1.66371	3.4797
Nckap5l	11.1494	32.6831	13.4983	30.8347
Nepn	0	3.613	0.741419	1.6073
Nf1	151.91	289.191	150.126	262.554
Nostrin	11.4409	25.6648	14.4188	13.864
Nox3	0	1.26135	0	0
Npb	0.206512	3.14949	0.192817	1.53664
Npepl1	92.0139	173.103	93.4123	158.023
Nptx2	0	1.57905	0	0.768322
Nptxr	2.19336	8.72092	2.29766	7.70156
Nr6a1	9.36067	17.7165	7.93082	12.9282
Nradd	11.469	27.0447	10.5449	14.6777
Nt5e	44.5324	126.256	25.7153	74.5985
Oit3	15.4104	37.4511	10.2861	19.756
Olfr1372-ps1	0	1.59627	0	0.432567
Olfr613	22.2301	46.0008	33.5036	43.6459
Oprl1	0	2.67795	0	0.335755
Palm	39.0604	91.8951	38.2875	80.9881
Parp6	215.995	386.93	217.109	378.25
Pax8	0.634697	5.11513	0	3.85831
Pde10a	6.5997	16.0447	7.89323	7.5063
Pde11a	0	3.56133	0	0.503222
Pdyn	0	6.16096	0	2.73671
Pex11c	10.2819	20.9773	7.35447	11.6567
Phyhd1	2.53258	7.87861	2.92984	4.75124
Pik3ip1	6.61486	15.4504	9.43754	12.0909
Pilrb1	11.2538	33.9539	13.5127	33.5294
Pkdcc	17.4085	41.1429	15.0366	29.1139
Pkp1	1.48038	6.26652	0.536658	3.717
Plac1	0.639172	3.93931	0.687683	3.11779
Plch2	0.956521	5.57946	0.578451	3.31059
Plekhg1	9.17129	28.0121	4.26166	12.3298
Plod1	91.0835	203.832	88.9104	180.868
Plp2	107.747	241.723	92.4678	174.19
Pltp	6.93445	16.4351	12.8644	13.1418
Plvap	20.6339	47.5047	31.8023	41.5222
Pon1	0	1.92258	0.536658	1.27154
Pou6f1	3.89989	12.1967	6.48591	7.81507
Ppp1r13l	36.0247	67.4198	35.7503	64.1727
Ppp1r14a	0	0.832291	0	0
Ppp2r3d	2.62154	7.90387	3.16235	3.98292
Prickle2	4.40411	12.2823	6.21161	9.23738
Procr	8.48416	38.9208	10.5031	27.529
Prrg1	12.8905	26.4985	16.3172	23.6769
Prss34	156.739	538.668	56.4152	222.429
Prss8	1.48262	4.83991	1.00378	3.28525
Psg23	1.36731	5.84467	1.74519	5.39496
Ptchd1	2.09768	7.11604	0.385634	2.34864
Ptgir	9.30176	40.6595	12.1967	30.1387
Ptgs2	31.6118	76.3775	39.3668	80.6495
Ptprb	1.04996	5.25315	3.93362	4.51312
Ptrf	174.249	393.469	226.371	395.325
R3hdm4	675.875	1234.52	682.837	1216.64
Rap1gap2	83.892	186.291	83.8592	155.74
Rasgrp3	5.60194	18.0658	7.71202	12.8759
Rdh12	10.6624	28.9315	10.8888	22.137
Rgn	1.59569	6.71944	2.17262	1.94305
Rgs4	4.85193	12.0084	7.99228	10.4375
Rgs7bp	1.89117	6.75388	4.21776	3.85913
Rhbdd2	40.9133	78.2682	36.222	69.7759
Rhcg	0.317349	4.34254	0	1.17473
Riiad1	0.206512	1.98228	0	0.432567
Rilpl2	88.9239	201.83	77.4948	152.716
Rnf122	0	3.01287	3.58768	2.03987
Rnf130	183.134	350.513	127.251	251.268
RP23-91L18.2	0	1.42521	0	0.335755
Rpl30-ps1	0	1.83705	0	1.00726
Rsph1	1.25647	5.44144	1.23839	3.62019
Rsu1	552.929	1072.62	549.364	984.144
Rtn4rl2	0.319586	2.33442	0	0.838977
Scn11a	0	4.68607	0	1.00644
Scn3a	0	9.87613	0	0.93579
Sec24d	46.7807	95.5088	37.6012	70.6464
Sema3a	11.31	46.5867	10.3419	24.3826
Sema3b	0.845685	4.98654	1.69146	2.23349
Sema6b	16.0493	37.7804	7.82967	22.9714
Serpina3f	2.39763	8.51401	5.32513	5.51875
Serpinb9b	32.0644	71.7009	31.6895	44.9523
Serpinb9g	0	5.51115	0	1.94305
Sgtb	2.74133	11.5255	4.90159	7.16972
Sh3tc1	22.2942	54.6249	20.3161	39.477
Shisa9	0	2.01672	0	0.93579
Slc10a6	0	2.16336	0.343841	1.10408
Slc13a2	0.206512	2.26611	0.274301	0
Slc24a1	0.206512	2.66073	0.192817	0
Slc26a6	9.33432	19.0203	8.23707	14.9158
Slc32a1	1.04772	4.66885	1.4291	3.14312
Slc5a10	0	1.25274	0	0
Slc6a1	0	3.0984	0	1.50967
Slc9a5	4.6325	14.953	7.7222	14.6585
Slit2	7.59276	17.6482	3.10686	8.61119
Smim14	122.804	223.152	96.0068	166.731
Snx18	110.504	235.868	90.5464	185.866
Snx24	20.8337	47.5405	13.9496	29.6449
Snx9	160.565	319.567	200.156	280.98
Spats1	0.841209	6.60724	0	4.36153
Sspo	0	1.16721	0	0.503222
St18	0.636935	6.1882	1.62402	5.29896
St3gal6	455.109	825.678	572.871	834.981
Stat3	740.755	1430.11	777.838	1403.98
Stbd1	2.96076	8.17909	5.54958	9.54616
Steap2	37.6181	83.6107	55.2424	100.565
Ston1	6.33008	15.7753	8.64835	14.4204
Syne1	11.4558	40.6336	6.46623	27.8739
Syt13	21.9793	44.5852	30.3918	45.8981
Syt8	1.27611	3.99039	0.192817	2.44628
Tanc1	24.6232	63.34	21.8193	51.4363
Tceal7	0.206512	6.67696	0	3.52256
Tcf21	0	0.832291	0	0
Tex26	1.68242	5.11513	0.192817	1.3422
Tfpi2	1.0522	5.02099	0.385634	2.85269
Tha1	3.89765	11.621	3.69901	7.31267
Thy1	5.7821	11.4327	1.20854	5.68703
Timp3	53.2746	137.344	53.9855	98.5169
Tldc1	73.4991	135.555	84.3994	142.928
Tln2	19.1358	50.5815	16.1166	37.337
Tmem132b	0	3.14949	1.08526	0.865135
Tmem185b	46.6296	90.8159	50.3328	92.6103
Tmem202	0.843447	3.51024	0.385634	1.87158
Tmem205	12.9862	35.1908	10.0996	21.6117
Tmem241	13.443	29.63	16.4046	28.8505
Tmem82	3.39342	8.33434	2.24216	4.91789
Tnfaip6	0	5.95744	0.741419	3.50586
Tnnc1	2.10216	9.52879	1.1569	3.9821
Tnni3	4.49531	24.2827	4.0569	10.3153
Tnnt1	5.11485	19.2913	3.7408	11.0105
Tph1	1.15856	12.9191	2.14277	7.40866
Tpk1	75.355	143.796	109.83	110.4
Tpsb2	1.57158	8.42127	0	2.01371
Tpsg1	0	1.49352	0	0
Trim55	2.32159	8.29708	1.07332	2.49859
Tro	1.90633	9.62152	4.12434	3.64635
Trpc1	10.5366	25.4611	9.79929	19.6643
Trpc6	2.00872	9.93922	1.7055	5.49341
Trpv3	0	1.57044	0	0.432567
Tsga10ip	0	1.25274	0	0
Tspan3	121.081	265.556	119.138	193.212
Ttyh3	603.595	1166.76	660.455	1062.32
Tuft1	253.969	565.689	245.306	435.759
U90926	0	0.832291	0	0
Ube2ql1	0	0.832291	0	0
Ugt3a2	0.639172	3.08118	0	2.20733
Ush2a	0	1.23552	0	0
Usp11	119.76	240.162	123.377	215.193
Usp2	14.1296	29.3519	16.943	22.4054
Ust	4.08229	18.7098	5.20574	8.46742
Vmn2r118	0	1.26135	0	0
Vps53	116.308	221.414	128.564	203.131
Wdr66	6.13699	20.4016	6.68049	16.6358
Xkr6	1.78257	7.62865	0.343841	2.56925
Zbtb8b	0.319586	2.35164	0.343841	0
Zdbf2	0.319586	3.51024	1.08526	0.335755
Zdhhc15	53.1885	102.834	53.7607	89.3891
Zfand4	120.011	261.092	123.37	229.855
Zfp108	0.413024	3.3564	0.467118	1.43983
Zfp12	26.4398	64.8374	26.7781	44.4958
Zfp354c	3.5803	10.8757	2.98358	6.33156
Zfp40	22.118	51.0602	21.2781	32.1697
Zfp523	24.9962	51.5742	27.9013	41.1236
Zfp606	22.0727	44.3186	28.3425	37.3665
Zfp683	0	2.67795	0	1.84542
Zfp783	24.866	48.2753	22.7174	40.5436
Zfp93	2.94113	11.8876	4.30135	9.8574
Zfp947	18.0687	34.3765	19.0774	28.5233
Zfyve28	0.413024	4.89961	2.26991	4.58296
Zhx2	23.4791	51.163	20.0341	36.525

## Sheet: Feuil3
List of the 1787 genes of the khi () group presented in Figure 1B and Suppl Figure 3.
	baseMean_WT_OP9	baseMean_IK_OP9	baseMean_WT_OP9_DL1	baseMean_IK_OP9_DL1
0610043K17Rik	0.843447	9.63294	0.467118	8.77948
1110002E22Rik	0	4.48777	0.343841	4.2472
1110028F11Rik	2.82805	11.2927	1.60998	8.90781
1110032F04Rik	1.88893	22.156	1.01572	19.5082
1110034G24Rik	1097.33	4248.37	926.277	4174.36
1300002K09Rik	13.9082	44.851	14.1526	78.6152
1500011K16Rik	56.496	200.273	49.1335	204.811
1600014C10Rik	148.41	885.917	101.211	848.528
1600029D21Rik	8.49758	99.9218	8.41408	125.225
1700007K13Rik	5.91929	19.7513	5.63492	20.4877
1700012L04Rik	15.4735	62.8091	18.5147	74.8363
1700014D04Rik	135.269	302.609	105.794	389.501
1700042O10Rik	1.68689	143.016	2.24006	146.581
1700112E06Rik	3.1454	26.4202	4.0569	13.3608
1810033B17Rik	119.571	342.132	69.8073	246.238
2010016I18Rik	3.1628	23.4895	1.88428	26.7453
2010111I01Rik	131.609	378.92	117.703	336.361
2010300C02Rik	0.845685	10.1203	0.961984	5.96965
2210013O21Rik	57.1926	160.325	48.8215	134.345
2210404O09Rik	10.2496	32.4387	7.85144	24.87
2310005G13Rik	4.87801	67.4806	3.63367	30.4005
2310030G06Rik	6.72794	256.8	3.94556	284.037
2310042D19Rik	38.3885	179.718	56.4496	212.531
2610034B18Rik	18.4862	35.7507	15.4563	39.2834
2900026A02Rik	12.2822	36.4049	17.7185	37.5352
2900052L18Rik	82.5956	303.557	64.5059	357.301
3110062M04Rik	316.314	963.812	315.935	1063.19
4833418N02Rik	22.788	52.6247	23.2021	56.6691
4930461C15Rik	0.319586	4.06731	0.8805	4.84724
4930506M07Rik	44.5414	103.368	26.3029	82.5827
4930563E22Rik	2.84993	9.32908	3.75065	10.5089
4933407K13Rik	17.8908	35.3455	10.8069	42.7779
4933426M11Rik	3290.27	6118.36	3037.52	6459.58
4933433C11Rik	4.215	12.2053	6.25693	13.96
4933439C10Rik	19.6729	67.025	14.9811	78.1737
5031425F14Rik	0.317349	3.75963	0.687683	4.45917
5330426P16Rik	2.5107	9.53459	1.62192	8.34609
6720401G13Rik	8.71254	31.3709	7.06226	25.0191
9130020K20Rik	2.74133	9.41461	4.8935	10.4375
9130208D14Rik	2144.83	5962.8	1954.12	6618.17
9330154K18Rik	3.60441	12.117	2.24006	10.7193
9430020K01Rik	71.9819	239.646	85.1896	201.348
9830147E19Rik	23.8898	50.673	25.0867	56.3696
A130051J06Rik	3.79352	9.3449	1.96576	8.56506
A230052G05Rik	2.21075	13.2259	2.20037	12.3956
A530032D15Rik	1.78257	41.1722	2.99342	40.657
A530054K11Rik	98.928	211.584	109.959	229.968
A530064D06Rik	41.8137	108.29	31.5108	98.7215
A630001G21Rik	33.9023	76.7106	36.7727	74.155
A730011C13Rik	17.6321	44.5571	21.1187	51.7798
A730061H03Rik	2.62378	7.51066	3.21609	10.5264
A730085K08Rik	0.526098	10.0175	0.467118	13.0687
A830012C17Rik	1.68242	23.5603	0.467118	10.2867
A930024E05Rik	15.3764	78.8143	12.8798	64.3762
AA474331	22.0228	42.1338	20.3063	44.9313
AB124611	112.035	252.504	89.7115	242.754
Abca1	142.899	530.641	101.872	483.319
Abca8b	41.2877	153.434	30.5362	132.338
Abcc1	266.804	572.652	290.12	650.483
Abcc3	76.5715	225.903	76.8876	219.903
Abcd2	79.5823	395.665	45.3557	271.102
Abcg1	123.31	806.953	96.9905	531.741
Abhd17b	163.826	318.761	164.69	312.165
Abhd2	4301.03	7931.04	3850.66	8454
Abi2	61.8854	122.185	46.4009	117.125
Abracl	290.594	540.908	275.078	558.042
AC093339.1	6.48663	44.3982	3.10686	30.4308
AC102195.1	4.76073	20.5693	2.22812	17.1301
AC102860.1	12.9606	162.684	13.5018	204.66
AC109139.1	4.42151	13.3553	2.76091	11.7972
AC115752.1	2.00424	18.4432	3.02327	16.5738
AC116801.1	15.0493	36.7202	17.2711	38.8141
AC120176.1	1.55642	26.7825	0.385634	27.9882
AC124336.1	1.27387	9.7251	3.00923	11.9741
AC139320.1	0	5.44003	0	5.32348
AC142191.1	8.47571	41.0239	10.867	44.2641
AC154274.1	5.07187	18.9406	9.11933	20.4755
AC154486.1	2.5281	12.4633	1.31987	18.0397
AC155814.1	1.89564	6.68697	2.63764	7.00307
AC158751.1	0.841209	8.17048	0	15.1172
AC162692.1	0.845685	17.7553	3.29757	25.6509
AC163637.1	30.7938	108.093	31.5115	100.07
AC164093.1	1.04772	10.0147	2.61375	13.0695
AC165259.1	1.27834	6.52452	0.810959	5.59022
Acacb	2.73238	40.1052	6.07849	41.6973
Accs	8.89942	37.2858	8.26272	24.3843
Actg1	1864.81	3591.52	1620.15	3697.3
Actl6b	0	30.1211	0	32.9687
Actn1	283.335	724.382	250.519	596.368
Acvr1b	59.0867	119.857	39.3724	101.231
Acvr2a	31.9528	68.8172	25.321	63.1932
Acvr2b	2.41503	10.6335	1.86847	12.7775
Acy3	4.93245	15.339	3.79244	21.5124
Adam8	248.869	723.756	143.696	617.469
Adam9	284.857	600.53	275.341	645.893
Adamts1	30.956	336.428	15.7285	168.846
Adamts17	0.319586	24.8814	0.274301	13.5441
Adamts3	6.29752	30.8204	11.2445	45.9758
Adap2	15.0491	43.4726	14.3177	40.7216
Adar	1745.26	4340.46	1916.1	5124.21
Adc	5.13001	17.2616	2.98358	22.8118
Adcy3	20.8056	94.1396	14.5997	98.3558
Adcy4	0.526098	14.6353	1.47089	23.908
Adcy9	29.6382	69.6711	18.0933	55.493
Adhfe1	3.76494	14.3945	4.24971	13.6442
Adm	1.68466	21.6257	6.15788	25.1318
Adora2a	2.30867	9.06106	1.69146	8.88165
Adora3	17.5424	44.6201	12.9599	48.1597
Adra2b	419.664	1232.02	572.689	1497.19
Adtrp	1.14563	17.4929	1.11511	12.7068
AF251705	52.6684	106.463	46.7269	138.674
Afap1l1	9.98418	81.894	9.39187	102.912
Aff3	13.1865	35.0746	12.6378	29.835
Agl	256.71	498.834	244.098	463.983
Agpat2	76.1454	297.01	55.6579	184.583
Agtrap	201.742	827.882	179.094	771.989
Ahnak	614.365	1293.86	367.063	958.41
Ahr	24.5862	53.8928	43.3612	85.2806
AI429214	13.762	90.8716	12.1946	113.937
AI504432	2.79773	36.0055	2.21231	31.4034
AI606181	251.776	792.714	288.807	877.292
AI607873	112.968	261.214	71.6692	305.739
AI661453	2.39763	15.6373	1.58223	10.3843
Aif1l	6.92774	16.3099	7.83739	16.2405
Airn	5.56938	24.9325	4.70489	19.3558
Ak1	42.2454	88.0989	57.309	119.382
Ak4	44.5066	144.28	33.9521	124.157
Akr1b10	61.3417	147.464	47.8441	184.391
Akr1b3	172.673	513.509	143.257	494.064
Akr1b8	56.2211	113.448	43.4433	101.158
AL772401.1	0.636935	28.3746	1.00378	22.825
Aldh1a3	3.56514	24.4828	7.10582	38.61
Aldh1l1	13.4228	46.6838	12.9399	46.9563
Aldh3b1	66.1009	174.057	47.3552	150.935
Aldoa	15161.1	34850.4	13979.4	32441.2
Aldoc	59.3733	224.847	72.5659	236.506
Alox12	10.3671	103.763	8.85907	89.2626
Alox12b	0.523861	4.61776	0.192817	5.96965
Alox15	38.2299	141.933	25.813	171.839
Alox5	129.217	373.609	67.2947	287.495
Alox5ap	298.972	644.096	167.549	482.506
Alpk1	35.3894	89.4191	25.6532	85.8026
Als2cl	17.4952	40.6184	8.14364	36.3813
Amer1	88.7452	178.6	80.3646	160.286
Ampd2	2116.85	8038.05	2168.57	7570.26
Angpt1	12.7407	49.3201	17.0983	40.5026
Angpt2	5.06292	24.8081	6.311	21.6292
Ank3	24.0792	130.638	17.7087	138.172
Ankfy1	2911.22	5736.75	3077.4	6542.05
Ankrd42	14.3279	41.8075	12.4506	46.4218
Ankrd44	144.712	445.007	104.26	376.693
Ankrd55	3.58701	38.8913	0.771268	12.8298
Ankrd63	2.21075	20.3333	1.40135	16.6644
Ankrd65	0.317349	9.77338	1.56818	13.7637
Ano1	67.7364	701.325	56.3172	662.65
Ano10	66.2184	150.77	53.3782	115.376
Ano6	248.369	515.723	196.695	587.662
Ano9	38.0729	2121.34	35.9263	2656.41
Anpep	40.8415	163.586	25.9436	128.105
Antxr2	64.4018	188.174	40.5616	135.271
Anxa3	268.758	620.496	212.13	483.519
Anxa4	165.809	408.296	123.258	280.493
Anxa5	552.167	1062.1	487.819	1062.84
Aoah	27.4286	61.5316	14.9636	51.1042
Ap3m1	2121.24	4075.94	1984	4301.83
Ap3m2	17.0511	41.8792	16.0127	45.6079
Ap3s1-ps1	6.74757	21.2578	9.24859	17.8723
Ap5s1	1579.57	7860.49	1520.48	8446.08
Apln	3.48015	10.2569	5.2117	17.6288
Aplnr	4.29551	25.2502	3.97331	18.1104
App	436.341	1338.55	340.677	1368.01
Appl2	42.8177	110.558	27.647	120.608
Aqp9	727.761	2100.21	791.21	2280.69
Arap3	116.204	295.694	78.8189	254.339
Arf4	1031.9	1956.34	1096.61	2300.69
Arfip1	123.905	265.734	108.295	240.01
Arg1	92.064	2442.44	23.3285	1046.18
Arg2	27.5181	76.2755	21.9366	70.2914
Arhgap10	97.2689	314.028	82.5689	270.167
Arhgap25	71.1407	130.22	44.6361	107.442
Arhgap28	118.709	3735.94	74.8123	3775.59
Arhgap31	35.8768	182.402	28.5254	149.531
Arhgap40	0.206512	11.3917	0	6.47287
Arhgap5	81.649	214.073	81.3765	218.736
Arhgap6	28.8158	172.737	31.8448	148.657
Arhgdib	3010.36	14835.8	2278.16	14314.1
Arhgef15	1.79549	27.6649	1.38941	25.9908
Arhgef2	205.064	5225.38	169.136	4845.71
Arhgef3	182.776	887.917	112.595	818.631
Arhgef6	183.039	443.046	117.009	347.762
Arl11	47.023	106.572	23.2344	74.9367
Arl4c	99.9531	218.053	91.4104	229.095
Armcx1	25.1796	101.498	30.3676	76.2339
Arnt2	2.32383	10.2469	1.00378	30.0481
Arntl	39.2779	117.442	44.9655	123.159
Arpc1b	821.861	1500.96	617.994	1208.35
Arrb2	307.928	655.446	251.028	527.015
Arsb	87.1097	266.571	57.4112	226.638
Artn	247.94	568.427	220.805	604.67
As3mt	9.88403	42.95	7.23119	30.334
Asah2	10.9278	39.9055	10.507	58.6513
Asap2	25.3429	219.527	22.4568	227.239
Ascl3	0.954283	48.7396	0.343841	71.2531
Aspa	1.59122	5.83606	2.25411	7.43564
Astn2	1.36507	8.78062	0	5.20051
Asz1	0.523861	6.87328	0.343841	5.33212
Atg14	2980.96	6168.39	2655.76	6734.65
Atg9b	6.2908	16.7606	2.79076	14.7475
Athl1	98.007	317.326	80.13	377.655
Atn1	58.5288	126.242	47.9456	109.218
Atp10a	43.5843	102.958	29.7782	111.226
Atp1b2	1214.36	3085.81	1619.62	3433.92
Atp2a3	181.692	526.912	117.243	381.593
Atp6v0d2	50.1011	453.456	14.0609	238.306
Atp6v0e2	7.56467	14.8913	3.68321	10.9423
Atp8b4	270.078	616.414	118.881	397.082
Atrnl1	479.85	891.594	423.54	836.518
Atxn1	32.3203	146.883	28.4162	143.524
AU023871	1.79997	9.82645	0.618142	5.95049
Auts2	7.38675	18.7078	3.55009	15.9824
AW011738	1268.51	4953.53	1512.94	5894.73
AW112010	3.15211	32.8606	3.64352	65.1201
Axl	269.192	672.546	316.228	854.651
B230307C23Rik	22.1465	67.0078	24.9834	103.868
B2m	2557.45	12258.6	3157.84	14295.9
B3galnt1	8.94093	35.5654	8.23917	18.8272
B3gnt2	6.29528	18.0931	4.45447	17.0953
B3gnt7	28.9267	81.2728	35.9196	84.2513
Bace1	23.1075	224.915	22.1768	182.174
Bach2	10.8649	39.7821	6.53753	27.8681
Bag3	349.353	716.402	331.048	787.538
Bambi	43.8945	149.043	35.9133	161.24
Bap1	1898.29	4520.88	2036.27	4866.38
Basp1	67.0798	164.28	49.9212	181.546
Batf2	4.6325	36.8892	6.90106	36.8241
BC005764	29.616	58.6864	10.4037	30.0235
BC026585	28.2008	69.3051	19.0103	53.1653
BC028528	15.9054	38.5372	11.4651	36.1806
BC042782	3.5803	54.3675	4.16613	40.3564
BC051019	0	30.5955	0.467118	38.7002
BC055111	10.6671	36.9927	7.54309	31.1489
Bcam	9.48666	31.9902	5.31707	35.7759
Bcar3	31.6332	100.405	14.5042	64.3658
Bcl2a1b	12.6952	46.6055	11.1789	46.877
Bcl2l2	164.691	430.434	140.114	462.342
Bcl3	32.0852	71.7896	25.6096	60.155
Bcl9l	23.6466	57.8872	25.8478	59.8287
Bend4	65.0818	169.273	57.6381	143.971
Bhlhe40	42.6459	278.33	42.7953	242.009
Bhlhe41	8.25404	54.5344	7.34043	43.7012
Bmf	32.4183	97.335	19.5368	102.108
Bmpr2	62.6988	227.261	53.8763	202.929
Bpifc	46.9815	124.866	34.3743	129.635
Brcc3	827.01	6086.32	870.259	7241.98
Brdt	27.2321	115.857	25.1854	122.401
Btbd19	37.4287	83.9809	33.4407	85.2682
Btbd3	19.2385	47.2503	15.8641	48.2985
Btnl7	20.5019	45.1376	17.1633	64.924
C130026I21Rik	3.6715	39.1429	2.83046	49.9025
C130050O18Rik	17.1467	53.1982	23.3833	58.8182
C1qa	67.141	226.584	119.386	429.073
C1qc	141.626	333.385	236.216	567.582
C1qtnf6	15.1361	61.0239	14.206	64.0815
C1ra	20.5777	55.3228	21.8067	72.359
C3	1280.87	2343.17	629.393	1914.89
C330018D20Rik	312.673	988.403	352.666	976.245
C3ar1	321.417	1163.89	129.946	819.194
C430049B03Rik	42.7817	117.299	53.6272	102.422
C5ar1	126.292	323.325	67.3941	239.029
C77080	59.3489	202.893	31.9045	176.058
C8g	4.42151	20.3652	4.98903	16.9451
C920025E04Rik	262.375	505.485	282.632	605.096
Cables1	12.1949	25.2682	8.16543	18.3677
Cacna1a	13.8537	28.0078	10.8607	27.7035
Cacnb2	2.92373	17.3291	2.72122	12.2122
Camk2a	2.08028	28.8265	2.35349	17.5462
Camk2g	101.615	225.23	102.743	235.251
Camkk1	7.99957	23.8177	5.59137	18.3232
Camp	1151.72	3614.67	678.521	2306.08
Capn13	0	28.0151	0	13.237
Car12	3.99332	15.76	3.63157	16.789
Car5b	5.58454	35.1562	6.16982	29.8604
Card9	61.0097	196.351	35.2537	160.249
Casp1	60.8205	194.157	41.094	169.838
Casp4	32.4985	190.098	21.2925	215.305
Cass4	1.46298	11.6721	0.729475	11.8686
Cc2d2a	8.97546	26.97	10.2524	36.3417
Ccbe1	2.84545	11.9574	3.63157	12.7076
Ccdc149	2.51518	7.53649	0.771268	6.18944
Ccdc28b	35.3522	85.4925	38.3068	88.7835
Ccdc6	488.09	938.037	548.845	1007.41
Ccdc8	9.21901	25.9703	4.8798	25.2818
Ccdc80	29.2289	91.1526	31.0893	78.2237
Ccdc85a	0	2.41995	0.343841	2.20815
Ccdc85c	7.02341	29.4655	5.99491	22.8458
Ccdc88b	114.486	232.837	72.387	184.687
Ccdc92	16.6194	334.252	14.4203	346.767
Ccin	0	6.94497	0	6.37606
Ccl12	5.34323	99.5907	1.23839	48.7702
Ccl24	5.58678	35.3971	10.9499	36.6443
Ccl3	46.8801	117.728	17.9412	90.5077
Ccl4	13.8276	68.0604	6.645	67.2596
Ccl6	205.647	1666.11	93.0684	813.984
Ccl8	1.1434	573.573	0.192817	255.19
Ccl9	358.776	2201.71	172.694	1216.19
Ccr1	245.543	554.532	154.862	489.448
Ccrl2	5168.86	11103	4709.54	11716.2
Cd14	167.463	404.578	97.5805	321.424
Cd177	405.808	1186.52	249.622	896.955
Cd200	1.58674	17.6496	1.7055	10.9345
Cd200r1	81.1408	208.36	30.9766	110.394
Cd226	1.27163	12.5302	1.74519	16.0689
Cd300a	89.8503	308.224	95.8673	327.227
Cd300lf	138.634	525.211	119.699	427.226
Cd302	49.5538	204.142	36.7685	182.966
Cd33	78.0865	249.916	71.4293	255.6
Cd34	55.9152	127.734	29.1457	98.3582
Cd36	499.157	2346.31	395.41	1306.92
Cd38	28.5661	118.998	36.727	177.737
Cd4	1.98908	7.354	2.62569	9.18507
Cd52	222.015	587.143	142.596	532.874
Cd53	352.928	982.913	215.985	709.026
Cd63	285.905	731.113	235.561	588.327
Cd63-ps	16.3274	42.5376	13.872	28.5433
Cd68	212.214	648.209	134.284	550.831
Cd81	849.869	2458.53	931.408	2703.4
Cd84	192.673	528.626	89.1345	352.385
Cd97	275.638	1929.98	316.629	2092.84
Cdc26	448.248	937.665	453.56	910.703
Cdc34-ps	1.1608	6.47866	2.39109	6.28707
Cdc42	6919.93	17013.4	6582.55	16898.3
Cdc42ep2	34.3703	76.2584	32.9814	101.683
Cdc42ep5	4.95208	19.4818	5.67882	23.8314
Cdh5	4.03036	348.241	14.9232	331.855
Cdhr4	81.5226	173.56	78.1031	229.117
Cdk18	26.527	58.4485	23.0436	64.539
Cdk20	27.8725	67.404	22.3974	45.4369
Cdkl4	1.25423	33.9132	3.68111	34.8395
Cdkl5	7.9603	23.7695	3.01343	14.415
Cdkn1a	10463	19859.6	10061.2	22274.5
Cdkn2b	52.2475	423.364	55.8786	437.439
Cdon	15.5816	36.3422	12.1149	25.3794
Ceacam10	42.5602	219.104	31.2175	171.933
Cebpa	130.365	259.351	76.8855	232.015
Cebpd	55.0683	108.223	31.1792	70.3902
Cebpe	98.5977	299.484	71.1304	182.991
Celsr3	13.473	34.6848	12.3358	34.0003
Cep19	37.3087	81.6787	26.3865	55.0418
Cerk	77.6398	212.025	41.9187	136.328
Cers3	0.73261	14.1021	1.58223	8.65569
Cers6	151.208	383.754	90.854	360.71
Cfp	195.486	364.102	109.445	256.155
Chd3	82.1272	197.725	106.063	261.151
Chd5	12.9432	57.372	14.4045	70.7139
Chga	3.43467	648.782	5.31707	948.187
Chgb	31.9641	145.382	25.898	185.474
Chi3l3	151.437	1255.41	77.2697	753.468
Chmp4c	3.80869	12.3692	3.12056	10.4811
Chn2	12.0341	32.5539	11.8012	33.3644
Chpt1	144.229	280.196	133.275	258.479
Cib2	12.7841	50.8275	13.7371	47.2958
Cited2	446.601	1219.23	354.744	1160.16
Ckap4	223.352	551.186	162.391	369.97
Clca1	23.2408	318.319	37.264	396.729
Cldn12	44.7342	123.576	46.6078	117.299
Clec10a	29.9875	244.58	5.35288	105.429
Clec11a	2.4195	24.5128	1.12705	20.8401
Clec1b	5.9824	30.5602	5.95698	22.1178
Clec2d	54.4234	177.257	59.2358	212.45
Clec4d	186.58	347.628	69.931	241.949
Clec5a	150.439	433.284	94.4272	359.748
Clec7a	100.211	291.326	98.8673	392.961
Clip2	32.7155	65.7738	30.1375	59.2629
Clmn	7.96925	19.4155	3.53394	13.9347
Cmip	1618.58	3799.62	1597.67	3794.29
Cmtm3	62.1255	126.714	37.2676	100.677
Cnn2	300.55	555.622	254.939	495.47
Cnot6l	367.374	742.42	396.232	715.152
Cnr2	57.2768	124.894	42.4719	105.381
Cnrip1	6.42575	39.9112	5.07262	40.3757
Cntnap1	2.83029	9.46048	0.578451	8.48658
Cntnap2	0.639172	28.2444	2.17052	36.8384
Col1a2	143.171	275.744	260.469	469.594
Col5a1	175.379	1009.85	235.615	1070.45
Col6a6	0	7.5451	0.192817	6.30459
Col9a3	19.2256	45.9427	18.3862	57.051
Colec12	198.893	415.083	133.016	387.86
Cox6b2	1089.92	8988.96	1369.6	10003.7
Cpne3	208.767	441.036	135.358	326.689
Cpne5	14.1366	134.003	11.4964	116.682
Cpne6	0	43.5828	0	42.184
Cpne8	47.2976	164.244	46.6591	158.439
Creb3l1	23.068	3364.69	22.4624	3318.67
Creb5	2.83253	14.4103	1.93801	15.1008
Creld1	38.8	144.071	40.3481	137.987
Crem	632.184	2077.72	561.289	2108.3
Crim1	154.631	1371.5	156.771	1372.27
Crlf1	19.9299	54.7792	32.5205	61.7761
Crls1	174.596	350.602	175.884	353.928
Crtc1	285.645	606.818	272.104	695.12
Csf1	102.181	213.884	96.9041	233.395
Csf1r	596.79	1207.52	510.365	1524.32
Csf2ra	112.57	315.57	71.2874	286.447
Csf2rb	1197.33	5514.1	763.209	4775.05
Csf2rb2	867.562	2436.29	631.374	2341.12
Csrnp1	60.6046	691.187	58.4768	867.732
Csrnp2	56.7637	117.644	54.7298	113.851
Cst3	525.426	1099.59	420.67	1079.75
Cst7	25.5308	80.5415	17.8039	65.4175
CT030166.1	6.93445	27.21	6.6429	33.3795
CT033755.1	62.7963	310.458	50.4133	339.184
CT572998.1	27.8049	170.243	23.1409	276.454
Ctbp2	96.9528	294.433	97.9686	246.702
Ctdsp2	4338.64	7988.34	4116.3	7719.98
Ctf1	1.26939	6.26652	0.892443	4.8219
Ctif	8.61463	196.935	9.73361	186.496
Ctla2a	36.4486	391.12	31.0254	345.822
Ctla2b	10.2993	50.558	6.02266	37.0511
Ctnnal1	1313.74	6809.48	1137.48	7439.48
Ctnnd1	1007.23	3758.57	907.403	4360.47
Ctps2	82.7347	171.865	57.0035	124.588
Ctsg	263.484	500.334	114.638	277.582
Ctsl	1609.06	10056	949.671	5408.2
Ctss	568.709	1632.3	393.669	1453.43
Ctsz	676.623	1460.11	553.155	1285.6
Cxcl11	0	4.48917	0.274301	5.37125
Cxcl16	26.9423	75.8657	43.2705	133.687
Cxcl3	0.206512	4.84992	0.934236	5.80218
Cxcr2	182.938	491.655	154.089	449.584
Cxcr3	0.206512	6.59143	1.00378	5.6339
Cxcr4	117.863	262.991	75.3864	204.582
Cxcr7	947.189	3220.46	827.215	3205.76
Cyba	339.367	758.166	210.575	587.637
Cyfip1	395.521	743.912	299.001	702.122
Cyp11a1	44.2608	135.837	24.3432	94.7198
Cyp26a1	2.11508	6.95218	1.23839	7.09907
Cyp2j6	6.69985	28.6432	4.81236	30.9324
Cyp4v3	33.6181	77.2821	28.0703	79.8525
Cystm1	154.847	780.446	157.391	774.93
Cyth4	171.05	346.662	118.756	275.607
D030025P21Rik	61.6165	609.055	69.1889	594.538
D16Ertd472e	35.0763	306.61	41.4154	323.386
D630023F18Rik	0.526098	11.4414	2.18633	13.8109
D830046C22Rik	0	11.3783	0	21.6049
D8Ertd82e	8.94317	19.3983	6.9172	26.6693
Dab2	315.573	587.214	221.533	528.024
Dapk1	139.814	469.508	110.386	488.119
Dcaf11	2051.58	3765.86	2154.34	4453.6
Dcbld2	452.543	16442.1	480.339	16743.5
Dcp2	521.69	1596.98	508.359	1879.71
Ddah2	25.2838	46.6654	16.1935	42.6325
Ddit4	328.119	656.085	323.305	718.488
Dennd2d	79.5236	388.496	62.7308	297.458
Deptor	36.7346	85.6186	37.6687	113.321
Dfna5	25.4768	86.7595	23.0499	77.6162
Dgat2	63.0054	246.466	38.9235	180.719
Dgka	35.5785	70.875	19.2291	55.8083
Dgkz	952.096	3040.36	970.295	2950.02
Dhdh	17.2017	48.0373	12.5739	34.2357
Dhrs1	224.935	852.827	213.877	946.462
Dhrs7	72.4155	196.631	55.1869	155.692
Dhrs9	50.9626	187.258	28.6431	101.646
Dhx32	964.604	4736.54	893.357	4692.47
Dio2	5.83006	30.9458	3.43876	26.1329
Disp2	2.43914	26.0679	6.45783	30.3801
Dixdc1	7.7953	131.403	10.7058	149.836
Dlc1	17.6557	47.1201	24.1429	51.2709
Dlg3	21.0531	80.0608	18.3999	49.5358
Dlgap4	132.312	253.803	110.296	278.918
Dlk1	44.779	125.172	31.3935	81.062
Dmxl2	164.894	347.046	107.317	311.315
Dnahc1	7.0172	141.521	14.6134	166.044
Dnahc12	2.21075	18.3208	3.23189	13.48
Dnase1l3	1.57606	11.4514	11.181	152.036
Dnmt3a	197.183	368.144	136.186	288.63
Doc2g	3.78234	10.2397	4.99113	14.299
Dock1	50.519	134.362	37.5299	86.779
Dock2	255.176	589.979	150.265	573.552
Dock3	0.843447	9.78538	0.467118	12.3735
Dock6	43.394	99.914	37.7579	92.1372
Dok7	0.317349	7.75864	0.343841	4.7496
Dopey2	1051.8	3125.21	1145.89	3214.96
Dos	9.65614	25.9771	9.23875	35.0075
Dpep2	43.3413	93.5313	21.7515	66.3113
Dpysl2	78.3772	160.984	73.9079	201.02
Dram1	54.682	241.471	41.603	190.586
Dram2	271.092	595.383	279.638	550.05
Dse	77.1507	218.638	59.8771	155.705
Dtx4	41.8351	121.66	24.904	89.6335
Dusp16	738.935	2305.44	759.212	2215.35
Dusp18	6.29528	51.936	4.24971	44.4833
Dusp27	1.16303	28.8517	0	23.7095
Dusp3	91.3484	200.657	60.0741	178.043
Dusp4	16.6257	63.0798	18.4178	51.8027
Dync1h1	2813	5352.25	2517.37	6140.72
Dyrk2	83.1958	340.084	73.0748	311.162
Dzip1	250.438	614.157	230.884	624.958
Dzip1l	10.2841	31.2701	12.8682	36.8956
E130102H24Rik	21.8402	104.75	19.9143	136.144
E130309D14Rik	884.474	2277.18	819.782	2143.21
E330009J07Rik	72.1755	164.115	40.7878	117.591
Ear1	29.7679	290.263	23.8627	329.919
Ear10	0.939122	6.84802	0.467118	4.98855
Ear11	0.206512	5.31145	0.343841	3.77014
Ear2	51.5535	468.204	43.1096	515.399
Ear6	54.6838	579.951	44.0952	566.783
Ear-ps2	5.53458	49.5939	5.72061	47.1982
Ebi3	39.9675	124.721	31.3878	106.803
Ece1	70.6333	276.895	89.5103	390.878
Echdc2	9.78438	25.2091	9.58679	35.7052
Ecm1	147.607	745.745	208.426	948.531
Eda2r	127.81	10731.1	114.13	10973.6
Edem1	528.804	1130.37	427.758	832.539
Ednrb	107.777	351.075	36.6118	103.558
Efcab4a	10.1604	79.1674	7.02643	86.8402
Efnb3	22.0342	42.0032	27.0816	58.6227
Egln3	43.4335	372.047	33.387	256.104
Egr2	8.85841	35.0858	6.35666	25.6795
Ehbp1	15.938	34.8998	16.7843	36.7796
Ehd1	6676.78	15782.9	5886.61	15666.1
Ehd3	42.2754	642.256	42.5941	712.33
Ehmt2	326.059	703.952	310.504	669.683
Ei24	1069.42	2045.99	1007.64	2201.05
Eif2ak2	1167.78	5252.19	1407.98	6411.91
Elavl4	1.25423	18.0758	0.771268	19.5902
Elk3	68.4305	135.107	61.4334	143.966
Elovl7	22.1667	92.1946	17.0723	65.3145
Emilin1	105.977	267.802	74.8604	227.41
Emilin2	2157.7	4315.84	2101.95	4006.25
Emp1	374.399	830.985	268.477	638.498
Eng	67.8144	239.947	57.1372	214.36
Eno2	5.75402	52.519	5.33708	37.7243
Entpd1	39.1914	107.036	49.1622	167.411
Entpd3	5.38027	39.5586	5.85759	38.3354
Epas1	28.0027	78.4429	19.732	59.5206
Ephb2	2.85216	14.6453	6.12593	21.249
Ephx4	1.80221	23.9079	3.07491	21.0502
Epm2a	174.611	338.555	154.714	381.37
Eps8	92.5371	173.503	56.811	120.555
Epsti1	49.3754	195.561	47.7513	223.031
Epx	53.1967	850.423	52.9778	878.368
Erg	29.3576	104.033	18.3626	64.6684
Erp27	3.58701	16.6759	2.62569	14.2774
Errfi1	83.5472	372.393	67.4725	469.077
Esrp2	5.36734	11.7949	3.1922	10.5788
Etnk1	2588.76	7048.83	2556.88	7783.15
Ets2	125.945	323.068	122.593	279.935
Etv6	181.759	373.307	165.882	311.945
Evc2	12.0645	76.6295	15.6274	61.6729
Evl	111.951	225.157	100.127	262.189
Exoc3l4	8.33706	37.0489	7.93292	51.1533
F11r	68.1564	2494.06	60.7642	2965.35
F13a1	716.879	1304.56	165.698	855.544
F2r	789.072	4600.57	737.754	4818.92
F2rl2	40.8967	569.592	26.7125	487.278
F2rl3	5.68022	14.4542	2.62569	8.97228
F7	35.9983	144.926	14.6731	94.0856
F830016B08Rik	4.96501	21.7003	1.73325	24.0739
F9	1.57382	5.01238	0.385634	3.71782
Fabp4	235.718	649.549	202.253	513.385
Fah	162.301	621.756	155.983	602.231
Fam102a	19.5556	44.1605	15.194	38.2545
Fam110c	13.2427	39.5636	11.4967	38.5972
Fam115a	80.3053	404.553	73.8755	351.818
Fam118b	286.482	662.071	312.731	754.573
Fam122b	808.294	1639.23	762.895	1722.74
Fam129b	158.698	417.256	127.408	333.556
Fam134b	28.9185	76.3152	22.6303	65.9906
Fam160a1	71.7487	673.833	78.4108	740.51
Fam167b	0.523861	7.37263	1.00378	10.0739
Fam169b	7.66035	16.6276	1.85653	14.2712
Fam171a1	11.4646	54.5294	15.5993	41.9906
Fam196b	4.96277	180.007	4.72667	213.667
Fam20c	86.7567	369.851	28.5665	180.538
Fam212b	186.675	495.586	166.21	496.379
Fam227a	8.94093	18.9434	8.29643	19.2954
Fam3b	0.206512	6.19821	0	8.08181
Fam46a	91.7693	287.454	66.7395	323.691
Fam65c	4.93468	174.87	11.1013	163.73
Fam71a	0.413024	3.26226	0.192817	5.78303
Fam83h	10.6604	67.7737	10.7753	47.3134
Fam84b	33.0875	110.183	26.291	96.5705
Fap	5.05844	55.429	8.08957	78.7779
Far2	14.4514	30.1053	6.54561	18.8027
Farp2	17.197	33.1568	13.2855	37.1051
Fars2	1315.69	2950.25	1234.59	2837.46
Fbln5	0	5.09791	0.578451	4.55762
Fbxl22	66.7956	278.297	67.1688	272.525
Fbxo32	8.17576	47.5247	4.13838	33.5547
Fbxo36	29.7028	93.1504	33.6813	94.8729
Fbxo43	0.843447	4.68607	0.548602	5.75687
Fbxw17	22.5683	119.53	16.6789	122.366
Fcer1g	268.565	593.185	192.096	542.87
Fcgr1	242.891	835.97	139.496	740.802
Fcgr2b	60.2885	632.344	47.9635	676.608
Fcgr3	265.056	761.823	196.598	725.637
Fcgr4	48.0058	256.382	47.3902	289.03
Fcgrt	56.3847	214.815	59.6207	227.474
Fchsd2	45.4437	225.479	35.025	233.49
Fcnb	100.454	449.31	65.8083	335.815
Fcor	5.62578	16.7289	1.34972	15.9762
Fcrlb	0	17.2091	0.536658	25.6534
Fgd5	3.0368	106.651	4.15209	70.8158
Fgf10	15.5181	94.899	18.9057	105.791
Fggy	14.5103	30.2367	8.19528	22.0647
Fgl2	111.903	532.945	74.9552	413.039
Fhl1	987.101	2554.66	900.115	2752.59
Fhl3	33.2811	80.8663	27.1975	64.0761
Fkbp1b	8.49311	37.368	9.29248	28.2092
Fkbp9	126.382	274.12	151.305	297.062
Fkbpl	75.9415	164.781	72.5209	172.337
Fli1	48.0386	156.803	34.3019	110.687
Flrt2	25.0623	214.555	12.5324	101.663
Flt1	4.0716	91.1608	3.31548	63.9351
Flywch2	16.2839	80.911	13.087	69.8195
Fmnl2	47.4022	162.454	38.1544	125.473
Fmnl3	73.4037	164.065	61.511	126.392
Fmo1	18.736	634.004	11.5722	667.619
Fmo4	0.636935	3.64686	0	3.00181
Fmo5	49.8003	127.794	34.9478	95.2703
Fndc3a	419.091	1304.37	330.348	1322.94
Fosl2	88.7253	295.444	70.5558	312.714
Fpr2	136.179	708.294	111.989	630.416
Frmd4b	58.8474	213.242	54.1923	223.942
Fyco1	303.527	684.658	336.742	842.066
G0s2	11.2712	82.3585	12.268	40.1611
G530011O06Rik	6.30423	19.2711	6.18773	20.0514
Gabrr2	10.5495	30.0895	7.36817	31.3212
Gadd45b	78.4905	255.287	64.8198	269.436
Gal	0.523861	6.69559	0	11.1726
Galm	18.6445	135.586	16.5198	105.165
GAPDH	57.4689	143.425	60.1293	146.054
Gas2l1	176.451	384.099	169.951	395.951
Gas6	23.3886	49.3544	28.9884	73.9669
Gas7	143.481	336.804	51.7219	278.091
Gata2	100.718	377.65	55.3773	284.894
Gatsl2	38.0093	84.7277	26.5355	63.4829
Gbe1	50.067	96.4104	36.5279	73.0371
Gbp11	2.39763	14.6095	1.12705	23.7667
Gbp7	435.347	10408.6	504.315	13229.5
Gbp9	54.9072	147.097	62.5814	213.412
Gda	10153.6	27044.7	9781.97	27862.8
Gdpd2	1.27611	8.11078	1.08526	6.26173
Gem	6.32834	28.2572	3.1325	31.8469
Ggt5	1.77809	8.27464	2.91194	19.3035
Glb1	68.8199	142.054	57.3332	113.34
Glis3	5.47371	26.9959	9.2707	24.7707
Glmn	176.716	495.75	177.176	486.286
Glt1d1	2.71945	17.7437	1.51269	10.0486
Glt28d2	29.384	200.118	32.9469	222.743
Gltp	515.076	1335.91	513.286	1567.46
Gm10169	13.8863	30.0098	11.9459	27.8327
Gm10177	731.449	2017.15	763.42	2175.31
Gm10327	122.425	278.724	96.92	281.744
Gm10451	0.843447	9.86951	2.14277	7.86821
Gm10651	20.6759	43.993	24.9532	53.6484
Gm10729	1.36507	45.5801	0	44.9865
Gm10818	11.3739	41.2318	8.62447	48.8631
Gm11131	4.71698	40.3093	4.40074	48.1432
Gm11688	2.43243	21.7752	0.385634	23.4617
Gm11837	2.30419	13.0204	5.87971	20.56
Gm11953	3.79973	16.9152	4.94338	12.5925
Gm11999	0	3.50163	0	2.11052
Gm12033	835.108	1970.58	772.316	2073.09
Gm12070	16.3125	36.9513	15.5951	34.6806
Gm12138	4.63026	11.7166	3.05102	9.15891
Gm12250	23.8354	244.661	19.1258	333.264
Gm12498	0	5.8705	0	5.80218
Gm12522	5.57386	27.22	11.6316	36.3384
Gm12715	83.6118	157.569	65.2855	158.753
Gm12835	3.16728	8.83171	2.51436	11.6828
Gm12942	16.1343	75.6233	12.5922	52.852
Gm13073	7.6519	27.6709	9.52499	27.5492
Gm13086	12.9999	30.0326	13.4442	48.2586
Gm13212	68.2076	149.664	55.3756	134.275
Gm13394	1457.04	3477.2	1396.39	3599.67
Gm13464	0.639172	5.56945	1.47089	4.82108
Gm13842	20.8387	58.0062	24.3386	50.3981
Gm13986	1.15856	30.7457	1.00378	25.992
Gm14005	9.00181	25.7942	13.4031	33.0184
Gm14047	3.46946	25.1274	3.67126	25.9594
Gm14221	13.2389	40.056	12.8918	36.8424
Gm14335	2.09992	10.4963	3.12266	8.32693
Gm14683	4.16728	18.3677	4.9395	36.0431
Gm14963	10.3955	26.7245	10.9976	24.3268
Gm15024	7.90216	17.6778	4.35895	22.144
Gm15063	7.78237	39.4462	7.9944	50.594
Gm15384	0.636935	3.34779	0.467118	3.62101
Gm15411	0.206512	7.29571	0	8.41511
Gm15471	0.206512	8.33293	1.77294	10.2683
Gm15484	47.7517	195.251	51.756	150.796
Gm15552	0	11.2861	0.274301	15.0808
Gm15753	1.25423	18.6954	2.0353	24.9277
Gm15920	34.926	67.7729	37.4717	80.9325
Gm15983	0	5.20869	0.467118	5.16465
Gm16008	0	4.24839	0.687683	5.54572
Gm16026	0	2.92734	0.192817	2.97648
Gm16044	0.317349	3.65547	0.192817	6.71882
Gm16096	10.4429	41.3862	5.4305	36.71
Gm16170	0.526098	6.95499	0.467118	9.54862
Gm16194	20.3727	48.6971	11.1529	45.6108
Gm166	211.558	1003.66	221.392	1089.99
Gm17024	5.49782	15.9039	2.9	12.9004
Gm17097	0.319586	6.39313	0	8.49358
Gm1840	64.2125	131.031	55.496	120.598
Gm1966	227.519	608.83	179.046	723.385
Gm19684	2.43466	35.5277	2.62569	50.855
Gm20413	14.5715	89.4298	12.242	108.533
Gm20478	2.11508	13.4156	1.12705	18.9861
Gm20661	24.9498	85.6337	21.387	126.334
Gm20662	10.3497	24.0757	7.98632	36.9996
Gm20678	3.80645	10.7715	2.07709	8.4429
Gm340	452.998	1413.18	404.234	1568.03
Gm3695	23.5084	57.4446	25.4853	61.5681
Gm4117	70.3801	151.532	55.1347	207.819
Gm4951	9.42104	92.595	7.87919	91.996
Gm5431	19.3423	97.1742	21.6124	134.618
Gm5970	1.68466	8.20633	0.274301	7.04921
Gm6116	0	16.3243	0	10.5963
Gm6548	117.736	381.467	137.304	469.237
Gm6736	3.69114	8.52262	2.06129	6.83479
Gm7416	0	3.08979	0.274301	2.27881
Gm7452	9.23864	24.2262	7.81175	26.0674
Gm7592	2.50847	28.8071	5.85583	35.8768
Gm8113	60.4304	144.087	54.7128	160.372
Gm8399	98.3053	241.842	79.8107	213.436
Gm872	19.2261	95.7226	11.1171	88.5944
Gm8995	1569.63	4669.7	1348.41	4980.86
Gm9025	6.91929	28.4011	9.13726	29.1471
Gmfg	100.273	196.93	58.3848	127.156
Gnaq	88.3866	266.257	70.3689	233.935
Gnaz	7.3604	17.028	2.41707	13.7917
Gnb5	4.39119	12.3764	2.08904	11.6305
Gng11	4.86536	25.0036	4.38669	15.0142
Gng13	0.73261	42.4447	1.07332	45.8085
Gnl1	228.017	621.901	202.171	774.588
Gp1ba	8.55426	55.6101	5.01888	40.8709
Gp1bb	6.33455	25.7131	4.50997	21.7576
Gp49a	229.102	624.508	143.423	505.638
Gp5	6.67154	42.9094	3.53604	34.6372
Gpat2	6.83256	30.7675	7.247	35.3682
Gpatch11	1141.95	2835.44	1209.78	3116.19
Gpi1	2560.9	5795.02	2316.96	4934.66
Gpnmb	2042.57	4298.66	792.264	3608.67
Gpr112	0.206512	4.84131	0	4.41549
Gpr124	7.16284	108.856	15.3531	106.799
Gpr137b	79.5217	260.513	56.2644	254.281
Gpr157	18.1184	70.117	11.5188	65.3835
Gpr160	19.0598	55.6593	16.6428	48.2524
Gpr174	5.43219	15.329	2.33559	10.0955
Gpr176	15.0297	42.9084	20.0478	45.5799
Gpr182	2.21299	18.8326	3.7408	14.8173
Gpr183	23.3121	47.3747	16.19	39.3365
Gpr55	0.843447	3.64686	0	2.97566
Gpr97	79.3338	162.214	47.1086	129.114
Gprc5b	19.7422	58.8365	19.7577	49.8454
Gprc5c	16.2578	71.8967	8.94056	72.3549
Gpx3	116.325	238.227	70.623	214.366
Gramd1a	76.435	176.726	62.0704	140.269
Gramd1c	16.2695	52.3811	11.6316	34.8395
Grn	1096.74	3065.35	799.041	3205.3
Gsdmd	95.4821	231.491	78.3633	241.236
Gsn	401.576	908.981	316.366	837.59
Gstm2	6.94116	44.5601	11.974	34.8209
Gstp1	859.294	2494.09	769.384	2785.35
Gstt2	102.115	269.664	81.1756	247.801
Gtdc2	2.00648	7.44094	2.06129	9.45099
Gucy1a3	6.40611	26.5115	2.96567	27.3216
Gucy1b3	2.9282	58.5532	4.34104	47.6614
Gyg	303.873	612.119	227.494	465.388
H2-D1	5174.1	14144.8	4952.46	17854.3
H2-K1	345.988	2288.6	350.606	2804.92
H2-K2	11.4539	64.5956	12.6715	70.163
H2-M2	0.523861	24.3562	3.21609	75.1843
H2-Q1	11.558	61.6561	9.40171	62.3783
H2-Q10	35.7471	140.251	29.8365	192.013
H2-Q2	23.8687	85.862	27.0321	89.9489
H2-Q4	147.235	752.634	126.187	868.78
H2-Q5	20.6625	62.1756	18.5902	112.109
H2-Q6	12.7297	72.9023	13.5861	84.6542
H2-Q7	6.19115	42.012	6.61481	44.3119
H2-T10	60.3464	720.774	69.6419	1043.16
H2-T24	3740.24	8707.78	3839.31	9807.16
H6pd	155.715	521.391	122.978	401.281
Hadh	119.848	328.478	101.85	307.703
Hand1	0.317349	11.2264	0.385634	19.4934
Hap1	2.09768	13.3926	2.15858	14.1761
Hbb-bh2	0.319586	3.59578	0.274301	4.22022
Hcst	2.49554	12.0429	1.48284	8.13331
Hdc	173.343	548.935	129.984	493.025
Hectd2	22.36	61.5257	17.6999	64.1638
Hecw1	8.87755	72.2845	18.1161	59.6476
Helz2	1800.24	6647.56	1858.43	8341.46
Heph	1.78257	124.502	1.73325	81.418
Hephl1	0.319586	12.4777	0	7.96338
Hes7	0.319586	5.27038	0.618142	6.8871
Hexa	401.352	929.478	287.487	831.698
Hexb	201.311	480.045	154.292	380.866
Hexim2	75.2919	197.122	87.7637	223.334
Hfe	54.2124	174.564	50.6363	163.211
Hfe2	1.37178	16.7414	1.49864	13.4638
Hgf	28.335	136.239	25.7768	99.9566
Hilpda	31.1225	101.874	30.0778	78.9588
Hipk1	26853.2	50852.5	25353.5	55984.4
Hipk2	2653.87	7459.23	2461.13	7003.05
Hivep2	19.732	47.923	13.2658	39.3516
Hivep3	6.57783	17.0042	5.10037	15.5158
Hk2	185.596	414.792	132.525	368.128
Hk3	176.589	390.991	94.5042	339.762
Hlcs	35.3591	207.735	22.5087	236.765
Hlx	43.9891	131.023	39.992	127.805
Hmha1	626.881	3543.15	494.719	3646.94
Hmox1	12422.6	23985.7	11117.3	25782.4
Hnmt	7.0172	33.4803	3.84828	20.5758
Homer3	104.254	428.959	91.6128	421.036
Hopx	17.4579	108.364	10.37	94.0817
Hpcal1	72.9983	177.118	55.424	168.765
Hpcal4	0	10.3172	0	5.70373
Hpse	33.787	378.01	24.8267	338.032
Hsd17b11	105.18	251.827	67.1473	219.001
Hsd3b7	86.1401	300.918	65.9746	265.067
Hsdl1	264.125	576.537	279.424	592.288
Htr2a	1.87601	11.2092	3.49249	10.1923
Htr2b	0.206512	11.2703	0	4.72427
Hunk	7.33455	48.858	9.70797	42.4922
Hvcn1	71.6091	330.309	41.7041	222.665
Hyal1	49.9209	114.229	52.4696	141.09
I830077J02Rik	29.1657	91.3986	26.5716	87.2266
Ica1	23.5461	185.91	14.6018	182.383
Icam2	21.064	78.1613	23.5203	77.9206
Idh1	567.133	1113.39	469.126	1002.72
Ier3	296.45	612.535	237.955	695.176
Ifi202b	193.416	607.119	135.49	583.66
Ifi203	148.556	532.218	105.029	611.586
Ifi204	120.497	431.953	112.343	523.72
Ifi27l1	566.036	2116.11	700.762	2022.55
Ifi35	1064.74	3185.96	1151.14	3936.93
Ifih1	565.496	5364.64	759.926	6570.12
Ifit3	28.9023	133.795	16.3649	198.4
Ifitm1	278.048	767.527	246.828	761.403
Ifitm2	260.222	922.615	234.467	896.396
Ift43	8.21056	20.7466	5.69286	25.3969
Igf1	169.01	606.747	79.5799	400.899
Igf2bp2	71.3711	265.539	55.8581	201.037
Igf2r	402.72	743.617	372.742	710.223
Igfbp4	155.976	785.868	122.996	630.698
Igfbp5	1.77809	9.49294	0.192817	8.37307
Igsf6	259.537	607.209	208.218	616.107
Ikbke	99.6653	218.952	67.3275	217.31
Ikzf2	22.5725	133.601	11.477	125.035
Il10ra	66.5862	209.312	75.2502	218.681
Il11ra1	7.35419	16.9525	5.70656	19.5074
Il13ra1	59.4164	223.856	60.3993	301.001
Il15	13.6512	39.593	8.83134	42.5077
Il15ra	13.5448	54.1648	11.6579	55.3154
Il17rc	11.9039	31.1135	12.1229	44.5125
Il19	5.08032	13.8269	3.1743	16.6191
Il1f9	34.4536	82.646	24.1219	60.5973
Il1r2	27.3205	73.4468	23.2561	91.0305
Il1rl2	46.2405	188.3	45.4334	149.624
Il1rn	56.7676	221.482	48.0154	238.464
Il33	11.5563	43.3803	12.7871	56.7765
Il3ra	11.9842	36.0836	6.84766	21.3695
Il6	7.37108	23.5037	14.232	46.1492
Il6st	195.019	850.947	132.299	830.19
Il7r	30.3051	178.782	12.1352	112.341
Impa2	48.2715	92.9628	38.9113	81.8386
Inf2	89.8069	336.886	76.2287	341.605
Inpp1	23.0424	61.3119	17.1141	41.0557
Inpp4a	83.4241	176.007	53.6356	139.757
Inpp4b	24.6399	55.7685	18.7381	40.7644
Inpp5a	104.345	528.243	121.635	487.787
Inpp5f	208.038	1008.36	195.031	1268.54
Inpp5j	21.7382	53.0553	15.6077	53.4529
Inppl1	133.724	411.958	93.6051	384.339
Intu	34.6456	92.3432	31.5171	89.7921
Ipcef1	53.4407	165.771	38.2502	144.616
Iqsec2	16.6448	50.9069	11.0914	57.4733
Irf2	625.311	1310.93	680.479	1369.17
Irf2bp2	438.817	1030.17	426.907	904
Irf7	1894.62	14343.9	2179.75	17009
Irf9	1978.71	6569.47	2145.06	7764.96
Irg1	5.35392	35.6297	2.13083	39.3282
Irgm1	2662.78	22464.1	3006.17	26513.2
Islr2	3.16951	16.782	4.13628	24.5526
Isoc1	297.77	595.139	335.79	651.049
Itga1	78.8384	561.098	65.1198	487.919
Itga11	0.317349	13.1432	2.33559	8.03731
Itga2b	335.117	2690.71	297.014	2856.86
Itga5	87.0094	298.334	106.863	329.833
Itga6	241.292	482.742	123.114	395.54
Itgam	760.755	2259.53	464.611	1883.77
Itgav	172.421	348.802	151.092	348.488
Itgax	9.38675	127.881	39.8377	269.457
Itgb2	407.052	981.251	281.017	766.067
Itgb3	128.558	2729.21	85.1433	2228.48
Itm2b	3270.65	7385.84	3339.52	7957.05
Itm2c	173.512	434.747	145.684	419.706
Itpkb	54.7357	128.297	30.3605	101.465
Itpr1	115.691	244.658	79.2403	248.972
Itpr2	652.586	2633.32	616.279	2760.16
Itpripl2	163.747	334.865	119.223	302.424
Josd1	2704.34	6023.5	2907.63	6206.88
Junb	7442.22	14018.9	6639.35	15446.9
Kalrn	26.627	147.731	34.0529	145.709
Kcna3	2.61086	20.7496	1.29002	16.2364
Kcne3	3.13248	17.3004	2.04934	10.147
Kcnj12	83.729	242.927	92.5878	278.915
Kcnk6	37.0217	80.9276	20.9065	48.6571
Kctd20	8559.5	22007.7	8389.93	25301
Kdr	55.1377	768.964	55.1596	847.742
Khk	152.386	404.093	141.95	353.316
Kif9	15.8061	42.8619	13.1703	40.7302
Kifc3	21.0076	42.7998	15.1244	32.8317
Klf7	138.296	290.33	106.299	266.593
Klhl33	0.319586	4.35976	0	3.62019
Klhl6	78.9556	214.54	49.8478	161.754
L3mbtl1	1.34991	5.0893	0.892443	7.09989
Lair1	8.98838	43.2533	15.7229	50.5662
Lama4	7.37159	15.6653	10.1073	23.0761
Lama5	87.4314	314.67	72.5943	380.647
Lamb3	3.45206	55.0301	3.28563	54.2869
Lamc1	242.386	630.102	196.496	598.993
Lancl3	15.9651	69.3425	17.3462	54.2306
Lasp1	443.627	896.096	308.335	749.723
Lat	14.2273	58.931	7.80964	37.4511
Lbh	117.295	212.158	111.497	258.163
Lbp	104.303	265.581	51.3503	163.517
Lck	258.02	572.55	314.478	598.704
Lcor	454.619	1281.19	412.251	1329.54
Lcp2	114.359	278.855	107.543	270.74
Ldhb	9.55375	96.5005	9.90288	108.932
Ldhc	1.15856	24.8974	0.934236	19.4726
Lepre1	81.7025	159.758	72.8325	159.082
Leprel1	2.32383	21.2161	1.7034	25.3958
Lgals3	1112.06	2907.15	569.519	1911.45
Lgals3bp	246.153	2205.18	269.491	2465.41
Lhfpl2	70.3403	463.89	51.122	299.183
Lilrb4	262.968	764.932	116.714	502.248
Limk1	46.2879	98.3544	44.8971	109.842
Litaf	332.346	810.41	267.337	778.148
Llgl2	61.1494	125.376	70.3817	128.757
Lmx1a	3.97592	115.151	3.08297	106.946
Lonrf3	14.4037	60.892	4.67294	24.0224
Lox	38.398	99.5234	83.5632	272.649
Lphn2	31.6968	97.3722	16.3888	81.7025
Lpin1	276.02	624.084	264.733	737.867
Lpl	1128.03	3622.96	572.31	2704.94
Lpp	122.511	248.163	119.47	250.737
Lrp1	609.482	1305.29	466.837	1307.45
Lrp12	111.053	276.23	98.7866	225.812
Lrp4	16.2536	59.0961	8.48362	37.3616
Lrrc16a	14.5103	32.6867	11.5248	35.4757
Lrrc25	58.4965	122.405	50.6612	108.433
Lrrc49	15.1102	140.902	12.4369	136.128
Lrrc61	41.0503	156.968	31.8227	144.582
Lrrfip2	829.003	1622.39	899.527	1683.05
Lrrk1	78.1537	172.067	77.4418	180.122
Ltbp2	526.474	2037.02	543.869	2487.46
Ltc4s	2.64118	19.4155	1.67565	47.5061
Luzp1	655.459	2912.93	731.647	3325.45
Ly6c1	3.3631	32.4674	6.69454	35.7085
Ly6c2	195.35	1121.06	72.7688	804.733
Ly6e	746.543	8359.61	531.847	10021.8
Ly6f	0	4.67886	0.467118	3.45272
Ly6g6f	1.59793	105.219	2.26991	90.9765
Ly75	91.0804	292.164	68.7555	235.363
Lyn	283.558	1535.06	216.176	1613.97
Lypd5	1.69137	31.5472	0.961984	35.8729
Lyz2	5143.72	11620.7	2534.82	8932.73
Lzts2	48.1769	187.517	43.9832	192.025
Mab21l3	5.4911	10.2469	1.1548	6.06646
Maf	139.965	278.635	120.82	244.389
Mafb	42.6569	234.778	66.4512	284
Maff	126.237	328.875	120.1	333.392
Maged1	184.953	1463.82	197.048	1635.4
Maged2	47.5195	119.009	43.1785	92.3247
Mal2	3.67598	69.9134	2.61375	84.33
Mamdc2	2.94336	44.8201	1.37537	13.0417
Maml2	16.5884	41.7397	15.6211	39.5991
Maml3	269.755	1801.52	208.765	1603.68
Man2a2	186.115	407.895	131.201	320.744
Manba	97.7446	210.991	70.5053	189.348
Mansc1	3.46275	36.5368	2.98358	27.817
Map2	3.78457	22.5325	4.18017	20.5235
Map2k1	857.149	1646.55	846.908	1622.37
Map3k8	20.1425	57.5861	16.7762	49.1072
Map4k4	270.398	534.436	242.199	528.001
Map7	106.662	475.669	115.729	446.4
Mapk4	1.55642	15.8097	1.66371	9.13975
Mapk6	701.241	1434.55	654.98	1482.3
Mapkapk2	1017.22	2145.02	988.265	2138.25
Mapkapk3	268.531	810.756	221.192	864.37
Mapt	1.23907	9.20107	0.729475	6.33238
Marcksl1	155.612	345.461	139.549	395.291
Marveld1	42.8391	233.253	34.5881	222.286
Matk	6.91481	22.4723	7.42401	34.7694
Mbnl2	2343.75	4854.83	2240.26	5084.07
Mc4r	0	8.73757	0	9.43883
Mcam	12.8582	35.3741	15.1539	38.7941
Mcfd2	184.813	718.472	176.346	688.525
Mcoln2	19.9577	86.0575	8.48362	72.5852
Mcpt1	1.34991	115.369	66.8601	435.446
Mcpt2	1.57606	31.0251	19.6801	77.6384
Mcpt4	0.206512	20.9451	11.5603	44.8593
Mdm2	4092.95	9183.97	3914.17	11446.1
Med12l	7.43867	35.0464	9.51725	42.0936
Mef2c	105.12	269.409	66.3771	247.009
Mef2d	1406.83	3897.56	1253.23	4674.11
Megf10	2.84769	15.75	2.95969	18.1732
Megf8	65.2222	138.119	58.9832	142.837
Meis1	10.9887	27.3943	10.3518	35.4104
Metrnl	42.6375	123.304	17.6451	71.073
Mfap3l	9.7451	31.4564	11.3457	36.7335
Mfge8	107.469	571.534	64.0847	452.891
Mfsd7a	6.88225	23.758	2.9021	19.5187
Mgat5	32.2135	79.9523	25.9398	64.1021
Mgl2	8.39296	212.06	6.40829	211.294
Mgme1	136.799	1214.9	129.545	1237.31
Mgst1	147.721	284.542	105.24	225.372
Mgst2	44.8589	598.024	29.0445	642.553
Mib1	1222.16	2516.19	1106.9	2497.76
Mif	453.445	892.351	394.429	833.48
Mink1	145.98	347.893	148.597	385.706
Mitd1	241.064	1440.8	290.161	1745.63
Mitf	40.0525	104.605	25.2995	70.0237
Mixl1	4.10416	24.8281	7.07597	30.9173
Mkrn1	93081.5	187184	85955.1	198242
Mlkl	38.2523	246.38	38.4863	301.451
Mmp12	152.994	1700.6	115.184	1375.33
Mmp13	42.7211	1077.51	144.648	2496.78
Mmp14	48.8501	293.585	76.7534	318.183
Mmp19	111.974	867.46	65.7978	299.531
Mmp27	10.0821	37.4693	7.61893	31.8776
Mmp28	4.91057	23.6825	6.43428	15.8071
Mmrn1	15.1955	54.3024	10.2204	39.0899
mmu-mir-29b-2	6.64121	82.2651	8.90827	114.326
Mnda	20.8744	57.77	24.2164	82.5157
Mob3b	15.9358	60.6134	8.45377	51.7663
Mocos	48.5371	136.741	23.9817	110.389
Mocs1	243.039	1599.98	302.971	1829.3
Mogat2	24.7832	160.525	14.9295	99.5799
Morc4	32.0614	527.579	21.5685	595.215
Mov10	130.666	721.652	156.325	769.689
Mpl	12.4519	42.2041	6.80201	31.8584
Mpzl1	40.2876	127.248	33.912	82.7081
Mpzl3	7.48019	18.3066	7.27509	27.3154
Mrc1	413.477	3405.66	275.315	2436.21
Mrvi1	25.831	156.746	19.1673	128.184
Ms4a3	111.494	301.988	67.7781	191.727
Ms4a4d	1.79549	33.8415	2.92984	30.6419
Ms4a6d	141.438	577.455	113.279	585.595
Ms4a7	14.8925	86.461	19.961	114.642
Msl3l2	4.51495	11.9732	2.75107	12.2297
Mtcp1	464.396	2973.49	505.192	3623.08
Mtfr1l	488.576	1025.72	517.439	1067.01
Mtl5	2.21299	8.83171	1.88428	6.40304
Mtss1	193.941	637.171	190.58	557.29
Mtus1	191.842	520.346	105.095	351.123
Muc13	27.3156	146.339	31.1318	105.044
Muc6	18.1883	342.145	17.1541	294.486
Mustn1	1.0522	7.26267	2.79076	9.85494
Mvb12a	74.7419	347.944	68.6358	361.373
Mvp	334.767	1003.53	323.926	1018.93
Mxi1	6953.88	15928.3	6740.42	16991.9
Mybpc3	4.10864	229.36	2.33559	241.078
Mycl1	0.936885	19.213	1.59417	10.6756
Mycn	18.4646	101.225	16.9209	82.3206
Myct1	0.843447	48.1741	4.59145	34.5474
Myl7	1.68466	124.517	1.60998	143.294
Mylk	6.52366	61.5178	8.11169	61.4445
Myo15	30.3293	244.506	32.3014	344.998
Myo1e	61.9543	194.776	35.443	155.129
Myo6	71.5602	196.908	79.9664	207.765
Myo7a	73.9397	148.212	34.0473	88.2174
Myoz1	0.413024	7.93972	0.274301	10.5526
N4bp1	446.354	2049.64	425.389	2365.62
Naaa	78.9007	372.847	43.1849	350.197
Nabp1	135.42	439.525	92.5388	306.624
Naglu	54.3268	122.588	58.5524	113.493
Naip5	27.203	53.0086	11.5069	48.3651
Naip6	16.8928	63.7835	10.1234	78.1095
Nampt	600.846	2024.13	591.269	2287.26
Nav1	25.0054	131.128	26.7184	123.371
Nceh1	135.486	338.096	78.336	249.97
Ncf1	584.045	1527	347.463	1008.36
Nck2	546.334	1193.29	516.661	1201.97
Nckap1l	594.422	1228.79	432.288	1019.93
Nckap5	0.939122	6.39313	0.922292	4.98855
Ncrna00085	9.59526	18.6085	8.09975	17.7946
Ndrg2	78.4806	480.56	57.3038	445.483
Ndufs4	1102.11	2065.39	1146.1	2118.64
Nebl	11.0776	58.5236	9.51305	41.1716
Nedd4l	43.0965	111.439	44.635	95.6013
Nek6	199.193	367.372	154.94	283.588
Neu1	115.363	279.17	94.7121	239.632
Neurl2	2.84993	7.33819	1.47089	6.86094
Nfil3	84.4087	230.302	56.7067	164.072
Nfkbie	20.947	46.04	25.7368	69.271
Nhsl1	3.91728	14.3845	4.71473	11.921
Niacr1	4.47791	40.5457	6.9014	39.9454
Nid2	16.2101	44.8668	13.1267	28.8505
Ninj1	129.812	259.621	100.95	219.652
Nlgn2	80.8954	248.224	77.6719	260.653
Nlrc4	18.3446	46.0078	15.8518	52.698
Nmi	45.2976	435.088	46.5842	580.125
Nnmt	1.16527	19.5607	3.25788	12.0202
Nod1	27.8767	90.4259	36.8366	110.743
Nodal	9.20014	134.111	6.00651	149.831
Nos2	0.939122	10.0448	1.26613	13.2807
Notch3	24.5914	77.0737	30.0343	116.086
Notch4	4.42375	10.1872	3.47845	8.90081
Nov	81.9153	1734.61	32.2617	874.772
Nphp1	337.16	1194.21	321.519	1262.39
Npl	29.4269	80.8985	40.8275	133.603
Npr1	2.64341	19.1661	1.54254	22.9228
Nr1d2	127.597	285.796	120.471	286.817
Nr4a1	14.436	115.87	26.0451	149.189
Nr4a2	11.6323	175.672	11.757	278.817
Nr4a3	6.77366	16.7714	4.09869	27.2073
Nrap	1.78033	7.2871	2.08904	7.00307
Nrep	19.2693	67.7525	9.15516	52.4922
Nrg1	11.269	46.7659	4.06884	40.0945
Nrg4	4.3062	24.6873	3.18834	14.9586
Nrgn	19.8061	85.6325	14.5239	101.997
Nrip3	448.313	37601.9	481.411	40652.5
Nrl	0.526098	30.0817	0.687683	33.7934
Nrp1	110.138	299.55	68.6171	247.723
Nrp2	51.9977	319.648	47.9413	362.853
Nsmaf	2122.05	4222.11	2245.77	5714.89
Nsmf	138.145	464.184	122.59	558.236
Nt5dc3	104.797	194.898	88.2937	199.371
Nuak1	16.312	33.885	14.6275	33.6907
Nuak2	29.3399	75.7513	19.5589	97.4753
Nucb2	51.9621	140.207	43.3756	160.944
Nudt13	50.9129	110.768	48.7165	134.107
Nudt8	32.9483	70.5687	42.3876	83.2807
Nup210l	7.44315	16.9239	7.98632	17.916
Nynrin	26.9766	58.2251	16.3688	35.5971
Oas1b	132.217	1653.6	157.183	2258.94
Oasl2	10008.3	43257.1	8404.64	45258.2
Odf3b	7.26025	24.6839	3.79454	21.6824
Ogfr	1488.09	5238.62	1658.62	5879.67
Olfm4	1438.46	5976.37	1190.84	4728.08
Olfr920	17.2225	108.508	15.6411	121.218
Olr1	42.5408	119.715	25.0909	77.6656
Ophn1	12.0058	28.8382	7.47565	31.4895
Orai2	89.3963	183.384	54.6981	138.363
Orm1	0.523861	237.208	2.52841	196.433
Osbpl7	33.92	71.3671	28.7183	56.4569
Osr2	1.79773	212.563	1.4291	261.314
Oxr1	312.501	1461.64	288.583	1463.77
Oxtr	3.67374	15.1838	10.1551	25.8544
P2rx1	39.433	192.052	26.9295	126.734
P2rx4	90.7038	204.301	73.1745	154.062
P2ry14	20.5553	78.3824	13.2205	58.432
P4ha1	951.278	1947.55	1009.36	1884.06
Pafah1b3	42.2588	86.0491	40.922	85.4357
Pafah2	47.8557	97.5585	31.2705	78.6378
Pak1	206.765	457.552	201.68	409.184
Pak6	137.938	582.232	135.377	718.6
Pald1	17.1341	31.9027	14.8758	42.3587
Palld	30.9525	69.5398	18.2706	57.5413
Panx2	0	6.2551	0.343841	7.03623
Paqr7	40.0048	121.485	25.5064	96.6706
Pard3	48.9671	5653.83	40.2424	5719.97
Pard3b	2.4195	12.3678	1.82668	10.7716
Parp10	524.426	5738.27	567.497	7700.78
Parp4	74.6899	162.405	60.5314	154.285
Parp9	1115.51	6696.27	1334.85	7547.37
Pawr	40.0404	146.598	45.5381	150.657
Pbx1	155.271	897.491	114.571	682.52
Pbx4	5.7083	41.2189	4.55985	59.631
Pbxip1	176.574	445.843	155.003	423.689
Pcdh7	78.8762	174.583	66.328	130.46
Pcgf2	13.5605	35.5151	13.4569	33.496
Pctp	32.0482	73.2238	28.4738	61.7677
Pcyox1	273.525	563.436	237.562	516.013
Pde1b	26.9706	62.6959	19.3106	78.1274
Pde5a	23.5969	73.1942	21.6975	58.3149
Pde7b	21.9249	54.0262	15.3032	53.3707
Pde8a	33.5768	76.9333	20.0081	63.9855
Pde8b	2.5281	8.60956	1.9798	12.2306
Pdgfa	14.6492	46.8132	17.0147	45.8269
Pdia4	405.856	1354.19	328.283	810.537
Pdlim7	68.3393	1262.22	66.7483	1490.05
Pdpn	9.34277	28.9758	5.7624	20.5068
Pdzd2	2.17819	11.0467	0.578451	10.4558
Pdzk1ip1	722.901	3744.96	771.169	4282.81
Pdzrn3	6.82585	32.9066	3.97331	21.6546
Pecam1	52.9164	223.373	60.3151	233.965
Peg10	24.0795	157.391	24.7046	66.4975
Peli2	24.5596	96.1435	22.0933	61.433
Per1	1856.53	4250.27	1600.67	5560.37
Pf4	119.192	1304.06	61.0755	908.342
Pfkfb3	91.8799	221.488	57.4828	215.384
Pfkp	2710.17	6441.53	2671.01	6082.07
Pgam1	579.564	1259.23	522.142	1131.34
Pgf	2.20852	9.68843	6.41813	13.6696
Pgk1	2546.74	5249.23	2433.56	4625.98
Pgm2	82.8009	288.427	79.5189	278.565
Pgpep1l	0	5.74912	0	3.35591
Phactr2	42.7821	88.2499	25.4091	70.0021
Phf11c	46.0188	148.577	59.6812	196.397
Phf11d	22.4445	130.566	19.4479	177.971
Phf7	226.99	700.867	257.456	675.456
Phka1	15.7275	86.2653	18.3644	74.8884
Phlda1	39.883	704.277	40.6677	676.447
Pianp	10.6363	37.7502	9.88078	31.6603
Pik3cd	234.747	529.737	171.45	469.194
Pilra	44.3495	136.055	59.32	148.747
Pilrb2	20.4639	54.2125	20.3582	45.602
Pim3	96.135	334.916	90.493	309.464
Pip5k1a	1827.68	3875.41	1684.96	4625.25
Pirt	0.206512	12.9329	0	15.3378
Pisd-ps1	54.5932	131.12	59.5221	126.296
Pisd-ps2	21.0362	51.4362	28.3959	59.3141
Pkm	5733.97	23657.8	4706.66	21811.5
Pkn3	19.2144	79.3121	14.1983	68.9378
Pknox2	8.88873	65.9475	5.19379	49.0811
Pkp2	22.5318	49.9747	15.7226	41.0516
Pkp3	7.05821	21.7255	4.8222	25.3708
Pla1a	14.0212	91.2816	11.4114	112.974
Pla2g10	0	2.40273	0	2.80819
Pla2g15	99.4121	267.584	83.2906	256.79
Pla2g4a	160.709	359.411	170.747	348.718
Pla2g4b	56.2015	107.369	49.9303	99.6346
Plac8	419.089	3070.49	290.634	2927.09
Plau	62.3285	575.626	45.7013	479.298
Plcb2	124.592	499.198	84.4478	510.462
Plcb3	98.7081	210.528	95.2341	196.52
Pld2	30.1054	70.6195	23.1129	76.5877
Plek	393.13	1529.32	216.676	1120.93
Plek2	2389.59	6842.39	2612.4	7019.69
Plekha2	131.675	372.286	113.295	325.842
Plekha7	24.0882	44.5757	15.037	44.8806
Plekhb2	230.673	497.486	208.788	422.911
Plekhf1	6.61486	41.1168	7.83353	37.9449
Plekhg3	47.5299	100.986	32.8689	101.018
Plekhn1	38.2183	110.02	30.7156	92.2862
Plekho1	94.3949	482.575	70.9942	612.732
Plk2	181.091	546.139	143.249	558.091
Plk3	72.5887	162.967	65.1507	216.332
Plod2	36.7197	146.375	45.2398	152.799
Plod3	419.812	1021.22	378.178	1099.43
Plp1	3.90212	9.6043	2.28395	9.28888
Pls3	75.4263	378.685	87.9526	425.512
Plxna4	0.843447	79.4407	0.343841	58.1366
Plxnd1	121.829	381.584	97.7589	434.911
Pmaip1	90.3069	335.584	81.8129	404.224
Pmepa1	6.24111	17.8703	8.49733	19.3137
Pmp22	35.4789	81.2569	35.5719	75.1185
Pnpt1	771.09	2088.93	903.151	2241.17
Podxl	944.82	2964.49	907.512	2244.93
Pomc	3.16504	15.1126	3.93362	11.8487
Pon3	116.894	688.393	127.297	674.004
Porcn	6.63674	21.124	4.90965	20.8189
Postn	4.97172	40.1168	3.76469	52.7575
Ppa1	493.787	990.147	496.001	1173.99
Pparg	39.4958	133.137	37.9335	108.515
Ppbp	30.4011	154.41	24.4127	115.527
Ppfibp1	174.607	535.113	186.088	535.909
Ppic	40.4019	309.286	51.2228	258.214
Ppm1h	72.0378	150.335	61.6585	140.785
Ppm1k	77.153	304.513	61.6807	380.121
Ppp1r12c	2038.64	7598.26	1901.02	7836.82
Ppp1r13b	311.168	1698.31	314.222	1654.83
Ppp1r3b	26.3918	74.3395	20.4239	62.5162
Ppp3ca	513.002	1477	488.892	1378.1
Ppp4r4	1.89341	5.92299	1.00378	5.89982
Ppt1	325.474	1007.52	269.825	1010.42
Ppt2	42.3259	91.3053	36.9518	88.7409
Prdm1	18.0233	44.6693	16.832	60.1917
Prelid2	19.3659	51.9514	19.4261	48.5269
Prg2	371.947	3406.48	352.84	3331.46
Prg3	20.0275	162.855	16.5535	188.861
Prickle3	13.7971	47.075	14.8839	48.0919
Prkab2	609.919	4182.44	468.622	5684.14
Prkcd	410.54	780.954	332.486	750.471
Prkce	49.2807	252.066	48.8194	240.523
Prkch	17.8359	48.4836	16.635	41.4596
Prkcq	31.3611	172.179	22.0673	115.529
Prkd2	111.657	271.284	124.641	269.919
Prkg1	0.319586	3.69132	0.536658	5.0592
Prkra	47.7449	138.55	43.6084	145.412
Prodh	16.023	79.2624	10.8073	54.1306
Prom1	66.1486	249.451	35.4609	148.353
Prr15	1.16303	14.0849	1.30793	12.8743
Prr3	39.7459	99.9244	34.7606	138.863
Prr5l	17.2534	39.7316	8.65045	45.1101
Prrc2b	2285.89	5843.91	2129.51	6079.63
Prrt4	1.48038	8.49679	1.761	6.78947
Prss46	0	2.5155	0.274301	3.14312
Prune2	647.988	3099.64	478.825	3194.74
Psen2	84.4351	186.369	70.2689	139.694
Psma8	18.8252	69.5525	16.007	52.7803
Psmb10	88.9408	457.444	88.4731	607.088
Psmb8	88.7315	246.239	66.6619	283.691
Psmb9	44.9735	265.758	32.8931	315.79
Psme1	346.456	1524.51	370.407	1703.84
Psme2	1141.85	3244.81	1173.31	3812.92
Psme2b-ps	98.1621	312.653	103.745	381.576
Psrc1	2747.32	8112.99	2477.85	9644.01
Pstpip1	95.7251	237.39	50.4128	192.73
Ptdss2	6931.09	13505.8	7695.62	13986.4
Ptger2	14.6882	37.5697	6.34085	28.0759
Ptger3	130.235	417.674	132.523	301.88
Ptger4	145.388	849.093	156.92	918.875
Ptges	26.6245	114.16	25.2538	97.8566
Ptgs1	112.05	483.353	116.909	451.974
Ptk2b	243.814	860.9	253.275	926.474
Ptov1	148.668	293.722	144.799	283.389
Ptplad2	206.48	453.473	142.37	438.548
Ptpn3	10.6798	32.3145	9.85899	31.7212
Ptprh	2.73461	9.35351	2.37528	13.0496
Ptprj	211.621	600.698	171.516	616.592
Ptprk	29.7334	87.1859	31.4788	89.9184
Purb	2112.78	5176.99	2201.23	5395.03
Pvrl2	43.2899	225.208	41.4021	231.632
Pvt1	108.687	217.771	88.986	259.74
Pycard	73.9456	373.288	39.3787	331.718
Pydc4	1.34991	10.4652	1.89832	10.4313
Pygl	496.743	1253.28	384.701	955.315
Pyroxd2	9.53014	27.2425	16.6926	33.8198
Qpct	7.35195	42.1883	2.81851	16.2666
Qsox1	424.637	977.58	453.616	1037.6
Rab11fip1	197.11	425.444	238.023	456.774
Rab11fip5	38.7265	80.4131	26.9372	60.2763
Rab13	14.5908	101.241	13.9535	92.9822
Rab27b	29.9471	138.576	20.2107	97.5744
Rab30	210.604	858.842	265.985	910.599
Rab31	182.695	383.863	119.772	314.689
Rab33b	70.2889	129.674	59.8072	124.823
Rab38	18.8595	84.7435	22.5052	69.5186
Rab44	153.149	479.103	98.6647	408.459
Rabggta	93.0679	245.473	64.7668	262.452
Radil	31.4578	197.364	36.8072	230.571
Raf1	1490.6	2690.75	1494.17	2989.35
Ralb	174.352	3714.82	143.508	3705.18
Ralgds	43.1045	153.274	32.8426	150.68
Ralgps2	340.681	749.063	324.624	751.797
Rap2b	464.625	976.841	442.178	997.672
Rapgef5	6.38424	31.6725	4.56371	28.3386
Rara	37.2741	94.0366	37.2279	101.69
Rasa3	215.219	434.951	180.448	410.566
Rasa4	65.9786	145.81	52.0941	165.367
Rasal3	51.4298	109.46	33.342	84.7922
Rasd2	1.36731	10.8054	0.659935	10.5089
Rasgef1b	52.7932	130.971	60.6561	164.372
Rasl11a	30.2045	60.0346	21.938	48.9768
Rassf2	145.641	357.835	102.789	313.214
Rassf8	11.6649	56.5281	11.463	34.0701
Rbfa	354.965	752.947	323.267	787.747
Rbfox2	47.7156	103.433	61.086	122.975
Rbm11	10.7168	29.8124	8.21706	38.7756
Rbms2	187.37	429.188	221.454	409.6
Rbpms2	5.04552	26.2529	6.28291	20.0081
Rel	22.1793	63.3138	13.7986	61.139
Rell2	3.14988	15.3109	3.82019	13.6067
Repin1	16.6644	122.064	8.96268	103.373
Rere	337.804	875.3	296.797	778.644
Retnla	0	4.56469	0	2.71056
Rftn1	41.9844	178.883	50.1839	158.237
Rgag4	13.4474	46.8038	7.51954	40.296
Rgl1	94.3648	335.63	92.7281	237.134
Rgs10	486.167	1345.85	579.899	1364.34
Rgs18	66.757	131.449	45.0611	98.0659
Rhbdf1	868.777	3093.79	667.757	3341.42
Rhob	121.187	242.74	109.62	219.697
Rhoc	69.4693	166.826	57.7663	140.319
Rhoh	20.4703	43.3088	17.4323	43.0232
Rhoj	7.25404	121.942	10.8649	101.457
Rhoq	70.1372	181.463	75.875	163.293
Rhov	2.30643	20.2606	3.36921	21.8396
Rin2	105.325	272.993	76.8752	247.311
Rnase4	57.5889	178.389	46.5362	126.96
Rnd2	12.3299	65.0714	11.8922	77.0059
Rnf114	3954.6	12523.8	3994.64	13218.7
Rnf128	1659.5	5819.08	1499.88	5572.72
Rnf135	23.6443	47.6527	16.3828	49.4524
Rnf150	19.9251	44.3116	10.7117	47.2505
Rnf169	257.798	734.516	218.644	896.77
Rnf213	2896.44	32614.4	3199.3	40360.3
Rnf31	428.368	1303.76	438.181	1700.58
Rnh1	2256.31	11222.7	1957.95	12592.8
Robo3	2.39987	11.0137	1.4312	7.43646
RP23-168E14.4	36.6574	164.906	33.2434	193.547
RP23-399J8.10	9.97573	74.4465	8.05586	86.071
Rpap2	293.631	837.281	288.928	782.921
Rragd	1034.58	3097.8	929.811	3267.07
Rrbp1	512.335	973.408	463.841	1043.06
Rrp12	419.843	1015.9	402.691	996.748
Rspo1	0.206512	3.94071	0.274301	3.88529
Rtkn	18.5166	54.7968	15.9909	39.9761
Rtn4	2234.61	4355.76	2213.18	4741.11
Rundc3a	2229.65	4319.98	1762.54	4765.73
Rusc2	22.2725	66.4901	15.7981	56.1459
S100a1	49.5586	249.123	39.7127	198.473
S100a10	261.362	497.88	208.957	436.559
S100a7a	1.25647	6.61726	1.00378	7.57613
S100a8	6134.69	16277.2	3975.69	13313.9
S100a9	8563.26	25570.4	5753.66	19944.7
S1pr1	14.5993	44.5629	21.2883	49.3239
S1pr2	68.0241	168.505	54.3616	169.138
Samhd1	1823.89	6923.82	1835.54	9315.7
Sash1	99.9568	265.734	134.676	272.93
Sbf2	55.6839	133.329	52.0615	107.869
Sbk1	15.2668	44.4007	8.45764	43.1099
Scai	1118.9	3487.91	1160.2	3531.84
Scamp5	12.8234	78.5643	12.8345	80.6723
Scarb2	159.955	393.922	161.438	382.557
Scarf1	2.94336	174.867	2.24216	163.412
Scnn1a	8.85394	48.4101	7.1936	39.8944
Scube2	1.36955	5.77776	0.729475	5.89982
Sdc4	72.3307	209.981	56.341	217.574
Sec61g	5215.8	13931.8	5469.37	15066.9
Sectm1a	0.523861	5.01238	0.548602	4.05439
Selm	17.4616	100.858	16.3748	113.594
Selp	3.67374	66.8331	3.49039	42.2677
Sema4a	123.899	380.53	75.5174	344.012
Sema4c	10.6149	21.4489	13.3413	37.679
Sema6a	8.33706	32.6595	6.49962	38.0776
Sept1	287.671	2040.48	459.706	2309.02
Sept11	999.722	2448.37	997.044	2439.06
Sept6	81.0237	195.673	60.3449	184.142
Serinc2	51.6305	276.143	78.2437	440.087
Serpina3g	23.3146	78.4832	35.7113	81.3411
Serpina3h	3.26743	21.0026	6.422	38.2415
Serpina3i	2.73685	19.3605	1.26613	9.527
Serpinb1a	309.552	931.097	184.238	565.595
Serpinb2	16.9604	128.175	6.92914	90.8134
Serpinb6a	401.835	866.47	362.347	1068.77
Serpinb9	43.0993	114.473	56.4398	122.045
Serpinh1	185.53	632.583	256.244	642.505
Sestd1	28.0681	79.4735	30.4891	81.2896
Setd7	218.064	1724.82	195.193	1700.38
Setdb1	712.887	1517.34	733.811	1636.62
Sez6l2	2.71945	19.9057	4.79622	18.2995
Sfmbt2	13.8689	38.4617	8.42603	29.9807
Sfpi1	236.123	520.989	174.826	480.901
Sfrp1	3.85838	53.3979	1.20854	21.9703
Sfxn2	46.4385	194.455	53.4863	236.777
Sgk1	177.528	394.078	189.128	471.709
Sgms2	107.33	245.683	63.6983	191.895
Sh2b2	21.0489	54.2355	17.5074	43.9353
Sh2d3c	50.2906	158.018	41.8734	119.283
Sh3bgrl2	51.9619	166.077	51.0145	152.764
Sh3bp1	166.173	328.54	161.412	331.053
Sh3bp5	93.0385	266.045	66.8831	192.856
Sh3rf1	17.6691	39.5658	25.9911	49.0674
Shb	775.871	1711.3	841.448	1765.84
Shcbp1l	11.1651	103.752	11.6196	100.532
Shisa5	276.253	6113.42	242.131	6970.16
Shroom4	16.3558	190.333	12.7548	169.868
Sigirr	28.044	359.983	27.5614	442.069
Siglec1	92.2234	324.926	51.9273	299.181
Siglec5	17.1293	61.599	16.196	56.1991
Sik1	125.969	3879.55	109.238	5266.08
Sik3	988.019	3530.76	849.186	3877.29
Sin3b	863.704	1697.74	858.915	1736.39
Sipa1l1	110.417	258.089	109.177	226.917
Skap2	287.72	580.071	245.452	467.195
Sla	148.297	364.751	157.487	336.436
Sla2	3.25848	108.917	6.42023	67.4703
Slain2	128.417	271.503	92.9887	253.507
Slamf1	48.7192	576.288	42.5644	574.467
Slc12a8	3.57806	14.7891	1.85653	19.2582
Slc15a3	126.491	313.574	83.5719	326.706
Slc16a14	0	5.65498	0	3.78848
Slc18a2	15.6358	97.3361	16.5479	69.5969
Slc1a3	4.58875	51.2516	4.51417	47.8255
Slc22a15	21.1445	48.5842	11.2386	32.938
Slc23a2	92.699	223.555	57.6114	169.947
Slc24a3	4.40187	16.0333	3.32742	14.7467
Slc25a22	115.187	844.985	119.505	1093.41
Slc25a24	141.063	390.5	108.54	350.218
Slc25a33	170.173	593.89	170.924	519.741
Slc25a44	372.163	1465.74	390.885	1731.62
Slc26a2	359.845	890.637	436.089	991.911
Slc27a1	25.907	102.979	9.64827	74.1778
Slc28a3	1.48038	14.5656	0.810959	11.798
Slc2a3	2352.93	59793.9	1955.02	57324.4
Slc2a9	25.5772	122.968	22.0553	117.161
Slc31a1	925.518	5221.67	972.214	4746.32
Slc31a2	73.5855	237.554	44.5152	197.107
Slc35d3	2.30867	24.973	2.89015	22.6489
Slc35e4	17.2601	72.411	15.6372	93.079
Slc37a1	16.6403	63.2353	15.2358	52.7255
Slc37a2	115.727	341.863	50.9818	183.436
Slc39a1	194.822	415.636	184.058	359.436
Slc39a12	0	6.01714	0.192817	2.9495
Slc39a2	1.46075	19.1006	1.77294	11.8409
Slc44a1	731.384	10198.2	626.615	10268.8
Slc45a3	16.7728	39.1784	14.9277	38.3165
Slc5a3	54.8277	110.838	59.9681	126.08
Slc6a12	3.65634	68.1159	2.87225	49.5639
Slc6a3	51.5121	318.901	51.6151	350.538
Slc6a5	1.68689	6.10126	1.07332	6.33156
Slc7a2	42.9215	346.503	32.0499	201.53
Slc9a6	166.981	350.202	166.278	339.604
Slco2b1	16.4472	106.774	7.68637	82.8507
Slco4a1	4.91281	90.1865	7.11986	94.3092
Slfn1	81.1348	348.558	56.3926	338.788
Slfn10-ps	11.808	39.743	4.28166	37.3832
Slfn2	310.777	938.241	187.75	818.29
Slfn5	213.36	1264.89	117.428	1067.44
Slfn8	52.5903	218.417	42.391	246.115
Slfn9	287.034	1866.98	220.315	2000.56
Smad6	65.9683	224.754	71.7395	230.084
Smad7	160.07	1009.57	130.477	912.073
Smim13	368.704	723.298	357.821	730.833
Smpd2	17.6406	38.0603	17.0505	35.1629
Smpdl3b	4.64094	27.7232	4.41478	23.8325
Smtnl1	75.8285	466.855	61.445	501.248
Smtnl2	16.0014	213.624	21.9858	303.478
Smyd1	9.33656	24.1655	7.24314	29.1425
Snai1	11.8433	61.5116	16.7541	88.6019
Snora28	12.43	36.1797	16.064	42.1074
Snrnp48	239.34	1007.42	248.073	998.927
Snx21	638.047	1473.85	620.83	1536.93
Snx29	293.281	639.279	257.385	629.902
Snx5	1964.56	27259.5	1889.26	26778.4
Soat1	234.7	591.696	129.92	502.143
Socs3	1293.72	3295.27	1291.68	3161.8
Soga1	40.1348	83.9044	40.1138	100.068
Sorbs3	12.2516	28.4407	13.8562	35.658
Sord	3865.05	15802.2	3524.04	16093.3
Sort1	433.38	983.226	330.553	830.131
Sos1	499.779	1125.16	513.278	1151.45
Sox12	195.695	564.612	191.343	630.397
Sp110	105.66	1144.79	79.0612	1576.22
Sp140	296.606	3105.44	275.243	3356.27
Spata31d1a	9.81694	29.4345	9.26263	34.6011
Spata31d1d	5.04552	12.9176	6.21337	18.944
Spata6	103.114	487.141	95.2425	406.261
Spats2	58.7311	131.8	67.8894	129.437
Spin1	160.751	425.105	147.34	392.289
Spin4	15.7988	42.279	11.9182	29.2855
Spint1	7.24783	18.8493	6.34859	35.6043
Spint2	32.0703	58.1074	24.6954	52.8955
Spns3	20.0856	47.9804	9.14146	35.3153
Spp1	2625.64	20879.3	1800.5	10119.2
Spsb2	177.217	468.008	169.173	561.605
Src	18.9278	108.265	21.839	89.6867
Srd5a2	0.523861	4.42086	0.343841	6.57051
Srgap3	16.9102	32.3332	12.4172	38.1655
Srgn	601.137	2577.55	484.288	2114.34
Srms	0.526098	6.21403	0.536658	6.64116
St14	15.5188	36.6871	10.7595	29.4513
St5	360.115	1626.72	484.933	1821.56
Stac2	0.936885	6.5059	2.04934	9.40567
Stap2	14.232	131.437	7.61683	123.04
Stard13	30.2125	106.395	41.2557	104.454
Stard5	72.8833	178.78	70.1513	143.19
Stard8	42.2692	116.925	26.3511	107.781
Stat1	2801.3	16727.8	3059.74	20225
Stat2	482.919	4285.75	524.039	5942.68
Stc2	65.269	782.14	51.4357	749.852
Stk3	1447.93	4150.88	1467.47	4064.64
Stoml1	16.7188	38.1181	15.4363	34.7772
Ston2	2022.13	7639.07	1786.9	7574.91
Stx3	25.5305	100.231	12.1886	80.0556
Stx4a	238.685	440.273	222.991	445.973
Stxbp1	19.2082	52.9373	22.3995	66.2186
Suv420h2	1937.29	5264.05	2291.42	5996.89
Svep1	0.956521	15.7414	1.93801	13.3505
Syde2	9.89074	48.332	8.072	42.3674
Syk	328.275	1002	266.57	867.93
Syngr1	68.7009	270.688	90.9345	264.387
Syt16	0	9.17383	0	8.95313
Syt5	2.32607	22.545	0.934236	22.2363
Sytl5	1.98908	14.5975	4.83415	17.4562
Tacstd2	10.143	45.9862	6.81991	29.0441
Tagln2	536.24	1123.75	435.162	921.895
Tap2	119.022	370.25	107.46	455.715
Tapbp	1034.11	8400.29	1112.89	10709.3
Tapbpl	55.1409	147.173	56.4008	143.525
Tbc1d2	33.8203	96.6593	20.406	59.6423
Tbc1d4	45.0409	205.403	39.6948	168.699
Tbc1d8	101.666	233.06	99.1255	258.026
Tbc1d8b	141.588	270.419	134.42	263.955
Tbkbp1	50.2039	182.95	32.6361	138.238
Tbrg1	1212.48	2836.86	1157.3	3143.57
Tcf25	2227.91	4504.5	2365.78	4707.7
Tcf4	158.372	486.827	141.841	596.927
Tcirg1	279.335	1064.37	177.644	1191.65
Tcn2	142.386	332.081	109.523	286.301
Tcp11l1	229.737	2223.96	163.306	2363.25
Tdrd5	1.25423	7.01328	0.852752	8.92079
Tdrd7	545.239	3448.49	605.594	4343.49
Tead2	18.23	37.6322	18.9566	39.4778
Tec	35.422	222.881	22.8902	165.047
Tef	98.5035	235.668	99.2594	251.226
Tek	4.12603	102.097	6.0901	64.8918
Tekt1	0.317349	5.59528	0	5.39577
Tenc1	22.7405	69.2805	23.3871	80.2449
Tescl	0.206512	8.14522	0.343841	5.49177
Tfec	74.6283	275.391	59.4778	221.714
Tgfb1i1	31.2634	87.7463	38.6524	93.6713
Tgfbr2	105.26	221.151	70.9991	180.277
Tgif1	50.7952	101.608	48.4837	124.376
Tgif2	19.8791	61.2907	24.9757	66.7026
Tgm1	21.1249	278.541	18.0824	272.31
Thbs1	437.294	3206.3	317.976	2867.77
Themis2	110.788	286.428	102.698	341.799
Thsd4	5.81293	63.5217	4.09449	43.0062
Tie1	7.1606	75.2229	4.92545	65.545
Timd2	1.48486	18.4352	0.934236	7.86903
Timp2	122.204	238.522	118.892	220.991
Tjp3	5.54751	15.6998	3.90587	10.8439
Tlcd2	181.278	513.279	171.686	521.351
Tlr3	14.4295	78.0212	16.0748	75.9373
Tlr4	70.5589	325.269	44.0538	242.058
Tlr8	65.6071	195.28	44.9925	177.542
Tm4sf19	0.206512	18.4905	1.00378	11.9401
Tmed3	139.72	293.302	113.061	231.313
Tmem106a	143.265	267.968	105.41	235.302
Tmem119	5.99757	92.5994	9.57663	63.0093
Tmem150b	2.17596	26.5474	3.29757	19.1805
Tmem159	17.5777	40.3125	11.6361	30.6244
Tmem171	5.37803	12.9793	3.28563	16.9573
Tmem173	54.8235	126.464	36.5005	112.625
Tmem180	22.1592	101.877	14.2935	70.3395
Tmem184b	121.427	538.146	101.477	679.638
Tmem190	0.206512	7.1485	0.192817	4.44083
Tmem191c	4.29775	11.6721	3.7408	11.6629
Tmem215	0.523861	6.36067	0.274301	6.64034
Tmem220	4.74781	11.9129	3.71306	10.3851
Tmem229b	58.0506	165.692	36.3734	159.208
Tmem240	8.94764	23.6533	8.86506	20.4947
Tmem245	368.5	695.869	330.655	726.29
Tmem26	20.4338	110.944	23.4908	93.8966
Tmem27	2.62602	35.9121	6.95865	37.834
Tmem37	32.7135	77.9085	22.3735	82.0784
Tmem38b	47.8363	106.055	29.2791	88.197
Tmem47	6.13475	56.947	12.3575	62.5938
Tmem55a	198.911	537.028	191.464	555.35
Tmem86a	36.5811	118.115	39.017	160.325
Tmem88b	2.11732	223.201	4.37265	245.67
Tmem9b	763.269	3188.41	837.127	3255.69
Tmod3	1023.85	2531.91	1042.89	2488.78
Tmtc1	244.837	599.352	228.917	586.598
Tnfaip8l2	54.6878	131.793	51.9944	125.415
Tnfrsf13b	51.3585	118.733	30.3879	104.081
Tnfrsf1a	148.104	400.416	118.409	338.183
Tnfrsf23	32.1615	90.6264	32.0119	113.585
Tnfrsf26	19.8187	91.4981	12.8148	62.892
Tnfrsf8	0.523861	9.69985	0.729475	9.51919
Tnfsf13	0.206512	5.69083	0.343841	7.64761
Tnfsf14	21.3036	79.4621	8.40004	54.1853
Tnik	30.244	148.754	31.3973	106.833
Tnip2	47.4653	86.9708	41.1373	107.816
Tnks1bp1	46.2352	104.999	60.6705	124.104
Tnpo1	2482.13	5394.22	2443.61	5544.1
Tnxb	6.59299	46.1547	4.90965	51.8183
Tor1aip1	1342.41	3459.96	1380.71	4001.67
Tor1aip2	4040.32	11805.4	3975.7	14536.3
Tor3a	140.589	2050.75	121.808	2470.43
Tor4a	80.017	185.136	64.0941	177.546
Tox	0.413024	12.0954	0.852752	5.32594
Tpcn2	34.8959	75.7775	28.176	71.0156
Traf3ip3	68.9222	157.588	50.6057	147.988
Traf5	882.795	2010.23	945.363	2421.5
Trafd1	1960.98	6616.11	1711.12	8479.99
Tram2	25.2027	65.0018	22.946	63.3944
Trem2	91.2164	278.818	37.198	214.82
Treml1	7.49758	118.567	4.28941	85.0044
Treml4	68.7456	164.154	79.5959	156.565
Trim12c	1277.86	2922.4	1358.46	3281.24
Trim14	28.5246	103.123	12.3319	78.121
Trim16	10.0736	21.5941	5.7603	20.7425
Trim21	331.053	2569.56	367.415	3176.22
Trim25	1673.33	6846.43	1727.25	8097.71
Trim26	2077.56	3983.27	2013.09	5135.61
Trim3	28.9615	83.1414	21.4751	63.0036
Trim30c	9.31244	35.2078	8.02635	52.2221
Trim30d	17.3053	149.348	17.6093	196.478
Trim30e-ps1	0.206512	8.46433	0	19.5632
Trim32	49.3319	111.761	46.4189	93.0771
Trim34a	181.286	1118.98	198.249	1290.35
Trim34b	47.4699	249.941	51.2846	268.841
Trim35	127.985	293.813	110.503	285.598
Trio	95.8788	227.212	54.2341	169.788
Trip6	375.833	1324.9	413.679	1212.09
Trove2	1831.54	15308.1	1609.18	15555.8
Trp53	1577.71	3242.9	1617.89	4262.75
Trpc4	0.317349	17.5044	0	6.30623
Tsku	9.65838	26.4016	9.61068	43.2099
Tspan2	15.6189	41.3856	10.0121	42.4294
Tspan4	90.1712	222.962	92.8574	217.242
Tspan7	6.24111	24.8339	6.57512	22.8285
Ttc21a	5.66058	38.9618	4.82817	30.7387
Ttc23	23.2559	134.839	26.6865	154.98
Ttc25	15.6652	34.8022	10.115	31.4844
Ttc30b	11.4583	25.1554	7.23119	17.6166
Ttc39b	127.394	353.717	122.397	402.019
Ttc7b	48.8282	98.2544	33.9138	75.5421
Ttyh2	43.7909	93.2448	38.7901	102.557
Tuba8	19.2248	52.9784	9.64019	44.0035
Tubb1	63.8955	156.711	43.338	141.156
Tubb6	100.411	237.161	110.154	214.903
Tulp2	16.0188	46.351	13.9057	36.6278
Twf2	155.848	308.958	99.8069	223.605
Uaca	52.5056	353.915	47.7781	363.592
Uba7	8257.55	38081.6	8527.72	54392
Ubash3b	43.986	169.971	35.1835	122.018
Ube2l6	21244.5	62218.2	22166.6	66879.7
Ubtd1	57.1488	125.166	40.9367	100.772
Ulk4	16.0454	31.4478	12.433	36.1952
Unc119	120.784	267.395	116.476	237.664
Unc13a	2.30643	8.35156	2.52631	10.0224
Unc93b1	254.595	567.166	162.858	609.205
Upp1	11.6211	44.3292	13.2261	33.3382
Usp17lb	0.317349	5.11653	0	5.0355
Usp3	1502.94	3495.51	1407.29	3386.42
Usp42	231.184	436.304	219.164	544.686
Vamp5	535.674	1045.72	555.533	1065.51
Vav1	213.062	464.011	151.919	381.185
Vav3	66.7448	281.441	42.3138	239.605
Vcl	2050.6	5565.27	1744.45	5631.98
Vegfa	379.482	942.861	418.821	937.089
Vgf	1708.86	4100.74	1526.14	4920.02
Vim	2914.53	5714.25	2190.84	4473.28
Vldlr	10.4889	41.0641	5.18395	30.156
Vps33b	115.916	329.336	114.707	391.068
Vsig8	1.46298	7.11463	0.578451	10.1645
Vwa1	1.1434	5.32146	0.548602	4.27336
Vwa5a	3314.75	8182.51	2884.14	8444.7
Wasf1	3.26071	18.4088	3.02537	11.9034
Wdfy2	35.0281	86.7762	22.5825	102.308
Wdr19	18.8729	92.6611	23.6895	104.254
Wdr91	968.637	1895.29	1024.3	2180.23
Wfdc2	5.3999	14.3104	2.55615	14.649
Wfdc3	10.7936	32.5114	10.3714	37.8971
Wfikkn2	2.12179	9.11554	0.659935	11.7282
Wipf1	204.699	1462.6	212.779	1443.72
Wipf3	0	8.70089	0.192817	6.26009
Wls	105.969	274.218	81.9289	244.227
Wnt2	102.012	870.904	115.898	747.731
Wtip	15.1907	35.3082	12.6915	27.0843
Wwc2	99.4416	276.666	94.8632	266.404
Wwtr1	23.6903	85.3304	24.1605	79.6131
Xdh	179.705	774.488	103.409	695.009
Xlr4a	2.10216	7.93972	0.729475	5.08618
Xlr4b	6.90413	16.2899	6.0943	19.8153
Xlr4c	0.939122	8.80587	0.578451	10.1287
Xrra1	0	16.739	0	8.75004
Yes1	23.6145	49.4223	25.198	47.3236
Zbtb12	21.5337	51.7839	20.3878	49.4096
Zbtb7b	202.806	424.289	175.79	342.638
Zc3h12c	56.704	102.278	40.4967	112.008
Zc3hav1l	159.645	667.367	168.9	694.841
Zcchc2	169.46	352.572	164.194	403.99
Zfhx2	20.1445	42.6167	17.3603	46.4504
Zfp101	800.064	1582.88	858.665	1846.49
Zfp111	14.184	70.3293	12.0594	69.7077
Zfp112	46.5867	127.627	49.5275	135.881
Zfp13	2.62378	11.8704	1.0972	14.9706
Zfp266	465.655	1040.27	458.411	1049.53
Zfp28	8.35816	32.6911	7.90307	25.635
Zfp334	3.88249	11.9832	6.58706	14.103
Zfp354b	1.04996	7.99801	1.1548	9.71281
Zfp36	1382.8	4729.17	1151.46	5698.65
Zfp36l1	587.019	1480.17	568.279	1715.19
Zfp385a	128.965	546.194	105.942	538.762
Zfp395	75.144	201.119	69.6529	158.04
Zfp446	66.5776	132.911	63.475	189.43
Zfp462	4.84969	23.0299	5.71465	16.3381
Zfp516	82.2827	182.744	52.4798	150.754
Zfp58	36.7536	78.723	36.8707	93.891
Zfp595	77.2064	221.752	80.6348	255.042
Zfp704	201.303	492.726	172.501	490.247
Zfp710	104.274	255.117	66.1909	205.222
Zfp773	7.89494	56.0625	6.20177	60.3232
Zfp775	17.1709	52.8216	14.2299	36.8851
Zfp820	26.0852	72.2897	23.9199	67.8316
Zfp945	387.351	1434.41	319.531	1394.87
Zfp948	233.287	808.077	266.408	812.099
Zfp953	89.2545	224.795	92.3717	249.758
Zfp958	221.58	406.443	191.581	445.572
Zkscan17	209.357	459.132	183.451	368.815
Zmat3	367.861	1018.08	319.667	1117.2
Zmiz1	244.438	585.617	197.781	539.868
Zmym4	179.096	412.684	171.261	442.308
Zrsr1	6710.87	13117.3	6491.7	13613.1
Zswim6	37.1807	110.619	28.9191	77.1004
Zyx	264.954	788.518	194.848	593.225
