# Supplementary material for: IKAROS is required for the measured response of NOTCH target genes upon external NOTCH signaling
Source: PLoS Genet. 2021 Mar 26;17(3):e1009478. doi: 10.1371/journal.pgen.1009478 (PMC8026084; doi:10.1371/journal.pgen.1009478)
Supplement: S2 File — Excel file presenting the list of genes of the two groups. The average mean expression of the RNA-sequencing results obtained from biological triplicate is indicated for each gene in the 4 conditions used for this study. (XLSX) [file pgen.1009478.s020.xlsx]

## Sheet: Feuil1
	List of genes characterized by the additive effect imposed by the absence of IKAROS and the induction of NOTCH
	baseMean_WT_OP9	baseMean_IK_OP9	baseMean_WT_OP9_DL1	baseMean_IK_OP9_DL1
1700012L04Rik	15.4735	62.8091	18.5147	74.8363
2310042D19Rik	38.3885	179.718	56.4496	212.531
4930563E22Rik	2.84993	9.32908	3.75065	10.5089
4933433C11Rik	4.215	12.2053	6.25693	13.96
9130020K20Rik	2.74133	9.41461	4.8935	10.4375
9830147E19Rik	23.8898	50.673	25.0867	56.3696
A730011C13Rik	17.6321	44.5571	21.1187	51.7798
A730061H03Rik	2.62378	7.51066	3.21609	10.5264
Abcc1	266.804	572.652	290.12	650.483
AC124336.1	1.27387	9.7251	3.00923	11.9741
AC142191.1	8.47571	41.0239	10.867	44.2641
AC154274.1	5.07187	18.9406	9.11933	20.4755
AC155814.1	1.89564	6.68697	2.63764	7.00307
AC162692.1	0.845685	17.7553	3.29757	25.6509
AC164093.1	1.04772	10.0147	2.61375	13.0695
Acacb	2.73238	40.1052	6.07849	41.6973
Adamts3	6.29752	30.8204	11.2445	45.9758
Adar	1745.26	4340.46	1916.1	5124.21
Adm	1.68466	21.6257	6.15788	25.1318
Adora3	17.5424	44.6201	12.9599	48.1597
Adra2b	419.664	1232.02	572.689	1497.19
Ahr	24.5862	53.8928	43.3612	85.2806
AI606181	251.776	792.714	288.807	877.292
Ak1	42.2454	88.0989	57.309	119.382
Aldh1a3	3.56514	24.4828	7.10582	38.61
Aldoc	59.3733	224.847	72.5659	236.506
Ankfy1	2911.22	5736.75	3077.4	6542.05
Ap5s1	1579.57	7860.49	1520.48	8446.08
Apln	3.48015	10.2569	5.2117	17.6288
Aqp9	727.761	2100.21	791.21	2280.69
Arf4	1031.9	1956.34	1096.61	2300.69
Aspa	1.59122	5.83606	2.25411	7.43564
Atp1b2	1214.36	3085.81	1619.62	3433.92
AW011738	1268.51	4953.53	1512.94	5894.73
Axl	269.192	672.546	316.228	854.651
B230307C23Rik	22.1465	67.0078	24.9834	103.868
B2m	2557.45	12258.6	3157.84	14295.9
C130050O18Rik	17.1467	53.1982	23.3833	58.8182
C1qa	67.141	226.584	119.386	429.073
C1qc	141.626	333.385	236.216	567.582
C1ra	20.5777	55.3228	21.8067	72.359
C920025E04Rik	262.375	505.485	282.632	605.096
Cc2d2a	8.97546	26.97	10.2524	36.3417
Ccbe1	2.84545	11.9574	3.63157	12.7076
Ccl24	5.58678	35.3971	10.9499	36.6443
Cd300a	89.8503	308.224	95.8673	327.227
Cd38	28.5661	118.998	36.727	177.737
Cd4	1.98908	7.354	2.62569	9.18507
Cd97	275.638	1929.98	316.629	2092.84
Cdc34-ps	1.1608	6.47866	2.39109	6.28707
Cdc42ep2	34.3703	76.2584	32.9814	101.683
Cdc42ep5	4.95208	19.4818	5.67882	23.8314
Cdh5	4.03036	348.241	14.9232	331.855
Cdhr4	81.5226	173.56	78.1031	229.117
Cdkn1a	10463	19859.6	10061.2	22274.5
Chd3	82.1272	197.725	106.063	261.151
Chd5	12.9432	57.372	14.4045	70.7139
Clec2d	54.4234	177.257	59.2358	212.45
Col1a2	143.171	275.744	260.469	469.594
Col5a1	175.379	1009.85	235.615	1070.45
Cox6b2	1089.92	8988.96	1369.6	10003.7
Crlf1	19.9299	54.7792	32.5205	61.7761
Crtc1	285.645	606.818	272.104	695.12
Csf1	102.181	213.884	96.9041	233.395
Cxcl16	26.9423	75.8657	43.2705	133.687
D630023F18Rik	0.526098	11.4414	2.18633	13.8109
Dcaf11	2051.58	3765.86	2154.34	4453.6
Deptor	36.7346	85.6186	37.6687	113.321
Disp2	2.43914	26.0679	6.45783	30.3801
Dlc1	17.6557	47.1201	24.1429	51.2709
Dnahc1	7.0172	141.521	14.6134	166.044
Doc2g	3.78234	10.2397	4.99113	14.299
Dync1h1	2813	5352.25	2517.37	6140.72
Dzip1l	10.2841	31.2701	12.8682	36.8956
Ece1	70.6333	276.895	89.5103	390.878
Ecm1	147.607	745.745	208.426	948.531
Efnb3	22.0342	42.0032	27.0816	58.6227
Eif2ak2	1167.78	5252.19	1407.98	6411.91
Entpd1	39.1914	107.036	49.1622	167.411
Ephb2	2.85216	14.6453	6.12593	21.249
Fam118b	286.482	662.071	312.731	754.573
Fam160a1	71.7487	673.833	78.4108	740.51
Fam65c	4.93468	174.87	11.1013	163.73
Fyco1	303.527	684.658	336.742	842.066
Gapdh	378.013	924.008	354.186	1124.18
Gas6	23.3886	49.3544	28.9884	73.9669
Gbp9	54.9072	147.097	62.5814	213.412
Ggt5	1.77809	8.27464	2.91194	19.3035
Glt28d2	29.384	200.118	32.9469	222.743
Gltp	515.076	1335.91	513.286	1567.46
Gm10651	20.6759	43.993	24.9532	53.6484
Gm11837	2.30419	13.0204	5.87971	20.56
Gm12522	5.57386	27.22	11.6316	36.3384
Gm13086	12.9999	30.0326	13.4442	48.2586
Gm14005	9.00181	25.7942	13.4031	33.0184
Gm15471	0.206512	8.33293	1.77294	10.2683
Gm15920	34.926	67.7729	37.4717	80.9325
Gm3695	23.5084	57.4446	25.4853	61.5681
Gm6548	117.736	381.467	137.304	469.237
Gm7592	2.50847	28.8071	5.85583	35.8768
Gpatch11	1141.95	2835.44	1209.78	3116.19
Gpr124	7.16284	108.856	15.3531	106.799
H2-M2	0.523861	24.3562	3.21609	75.1843
H2-Q2	23.8687	85.862	27.0321	89.9489
H2-T24	3740.24	8707.78	3839.31	9807.16
Hexim2	75.2919	197.122	87.7637	223.334
Hyal1	49.9209	114.229	52.4696	141.09
Ifi35	1064.74	3185.96	1151.14	3936.93
Il17rc	11.9039	31.1135	12.1229	44.5125
Il6	7.37108	23.5037	14.232	46.1492
Irf9	1978.71	6569.47	2145.06	7764.96
Itga5	87.0094	298.334	106.863	329.833
Itgax	9.38675	127.881	39.8377	269.457
Kcnj12	83.729	242.927	92.5878	278.915
Kctd20	8559.5	22007.7	8389.93	25301
Lair1	8.98838	43.2533	15.7229	50.5662
Lama4	7.37159	15.6653	10.1073	23.0761
Lbh	117.295	212.158	111.497	258.163
Limk1	46.2879	98.3544	44.8971	109.842
Lox	38.398	99.5234	83.5632	272.649
Luzp1	655.459	2912.93	731.647	3325.45
Ly6c1	3.3631	32.4674	6.69454	35.7085
Mafb	42.6569	234.778	66.4512	284
Maged1	184.953	1463.82	197.048	1635.4
Mcpt4	0.206512	20.9451	11.5603	44.8593
Mdm2	4092.95	9183.97	3914.17	11446.1
Med12l	7.43867	35.0464	9.51725	42.0936
Mfap3l	9.7451	31.4564	11.3457	36.7335
Mink1	145.98	347.893	148.597	385.706
Mixl1	4.10416	24.8281	7.07597	30.9173
Mmp13	42.7211	1077.51	144.648	2496.78
Mmp14	48.8501	293.585	76.7534	318.183
Mnda	20.8744	57.77	24.2164	82.5157
Mocs1	243.039	1599.98	302.971	1829.3
Mpzl3	7.48019	18.3066	7.27509	27.3154
Ms4a7	14.8925	86.461	19.961	114.642
Mtcp1	464.396	2973.49	505.192	3623.08
Mustn1	1.0522	7.26267	2.79076	9.85494
Mylk	6.52366	61.5178	8.11169	61.4445
Myo15	30.3293	244.506	32.3014	344.998
Nfkbie	20.947	46.04	25.7368	69.271
Nod1	27.8767	90.4259	36.8366	110.743
Notch3	24.5914	77.0737	30.0343	116.086
Npl	29.4269	80.8985	40.8275	133.603
Nr4a1	14.436	115.87	26.0451	149.189
Nsmaf	2122.05	4222.11	2245.77	5714.89
Nudt13	50.9129	110.768	48.7165	134.107
Nudt8	32.9483	70.5687	42.3876	83.2807
Ogfr	1488.09	5238.62	1658.62	5879.67
Oxtr	3.67374	15.1838	10.1551	25.8544
Pdzk1ip1	722.901	3744.96	771.169	4282.81
Pecam1	52.9164	223.373	60.3151	233.965
Pgf	2.20852	9.68843	6.41813	13.6696
Phf11c	46.0188	148.577	59.6812	196.397
Pilra	44.3495	136.055	59.32	148.747
Pip5k1a	1827.68	3875.41	1684.96	4625.25
Pisd-ps2	21.0362	51.4362	28.3959	59.3141
Pls3	75.4263	378.685	87.9526	425.512
Pmepa1	6.24111	17.8703	8.49733	19.3137
Pnpt1	771.09	2088.93	903.151	2241.17
Ppa1	493.787	990.147	496.001	1173.99
Psme2	1141.85	3244.81	1173.31	3812.92
Psme2b-ps	98.1621	312.653	103.745	381.576
Ptger4	145.388	849.093	156.92	918.875
Ptk2b	243.814	860.9	253.275	926.474
Pyroxd2	9.53014	27.2425	16.6926	33.8198
Radil	31.4578	197.364	36.8072	230.571
Rasgef1b	52.7932	130.971	60.6561	164.372
Rbfox2	47.7156	103.433	61.086	122.975
Rnf31	428.368	1303.76	438.181	1700.58
S1pr1	14.5993	44.5629	21.2883	49.3239
Sema4c	10.6149	21.4489	13.3413	37.679
Sept1	287.671	2040.48	459.706	2309.02
Serinc2	51.6305	276.143	78.2437	440.087
Serpina3h	3.26743	21.0026	6.422	38.2415
Serpinb6a	401.835	866.47	362.347	1068.77
Serpinb9	43.0993	114.473	56.4398	122.045
Sgk1	177.528	394.078	189.128	471.709
Sh3rf1	17.6691	39.5658	25.9911	49.0674
Slc25a44	372.163	1465.74	390.885	1731.62
Slc26a2	359.845	890.637	436.089	991.911
Slc5a3	54.8277	110.838	59.9681	126.08
Smad6	65.9683	224.754	71.7395	230.084
Smtnl2	16.0014	213.624	21.9858	303.478
Snai1	11.8433	61.5116	16.7541	88.6019
Snora28	12.43	36.1797	16.064	42.1074
Soga1	40.1348	83.9044	40.1138	100.068
Sorbs3	12.2516	28.4407	13.8562	35.658
Sox12	195.695	564.612	191.343	630.397
Spata31d1d	5.04552	12.9176	6.21337	18.944
St5	360.115	1626.72	484.933	1821.56
Stac2	0.936885	6.5059	2.04934	9.40567
Stxbp1	19.2082	52.9373	22.3995	66.2186
Suv420h2	1937.29	5264.05	2291.42	5996.89
Sytl5	1.98908	14.5975	4.83415	17.4562
Tenc1	22.7405	69.2805	23.3871	80.2449
Tgfb1i1	31.2634	87.7463	38.6524	93.6713
Tgif1	50.7952	101.608	48.4837	124.376
Tgif2	19.8791	61.2907	24.9757	66.7026
Tmem27	2.62602	35.9121	6.95865	37.834
Tmem47	6.13475	56.947	12.3575	62.5938
Tmem86a	36.5811	118.115	39.017	160.325
Tnfrsf23	32.1615	90.6264	32.0119	113.585
Tnks1bp1	46.2352	104.999	60.6705	124.104
Tor1aip1	1342.41	3459.96	1380.71	4001.67
Traf5	882.795	2010.23	945.363	2421.5
Trim12c	1277.86	2922.4	1358.46	3281.24
Trim26	2077.56	3983.27	2013.09	5135.61
Trp53	1577.71	3242.9	1617.89	4262.75
Ttc23	23.2559	134.839	26.6865	154.98
Usp42	231.184	436.304	219.164	544.686
Vps33b	115.916	329.336	114.707	391.068
Wdr19	18.8729	92.6611	23.6895	104.254
Wdr91	968.637	1895.29	1024.3	2180.23
Zcchc2	169.46	352.572	164.194	403.99
Zfp101	800.064	1582.88	858.665	1846.49
Zfp112	46.5867	127.627	49.5275	135.881
Zfp334	3.88249	11.9832	6.58706	14.103
Zfp36l1	587.019	1480.17	568.279	1715.19
Zfp446	66.5776	132.911	63.475	189.43
Zfp58	36.7536	78.723	36.8707	93.891
Zfp595	77.2064	221.752	80.6348	255.042
Zfp953	89.2545	224.795	92.3717	249.758

## Sheet: Feuil2
	List of genes characterized by the desensitize effect imposed by the absence of IKAROS and the induction of NOTCH
	baseMean_WT_OP9	baseMean_IK_OP9	baseMean_WT_OP9_DL1	baseMean_IK_OP9_DL1
2610027K06Rik	35.8992	1.58766	59.7627	5.01552
A930017K11Rik	2.73909	1.49352	5.62122	0
AC153987.1	3.77165	0.66984	8.01617	0.335755
B4galnt3	6.43246	0.41184	10.946	1.63346
Cd247	7.61066	5.27038	15.3187	1.77477
Cyp4f39	6.75876	0.66984	11.8939	0.432567
D430019H16Rik	2.81065	1.84566	11.9164	0.671509
Dcaf12l1	2.93044	5.51115	8.63255	1.34302
Dclk2	208.459	6.11128	288.192	7.72772
Eva1c	3.05868	0	6.57336	1.00726
Gpr37	1.16527	0.420451	3.09281	0
Lrig1	120.504	36.2825	302.696	75.8082
Nkapl	5.98017	3.99901	11.5304	4.58296
Nrarp	45.9239	35.582	94.972	47.8649
Padi2	113.191	50.7217	356.601	41.961
Prdm16	12.7479	3.86239	49.4959	6.62282
Rph3al	174.121	157.549	381.126	127.601
Rtn1	0.413024	0	5.19379	0.335755
Spic	13.7755	5.00376	54.6004	17.2102
Thsd7b	3.17399	0.66984	8.16719	0.838977
Tmem184a	177.758	37.283	523.334	62.7205
